# Supplementary material for: Causal associations between gut microbiota and adverse pregnancy outcomes: A two-sample Mendelian randomization study
Source: Front Microbiol. 2022 Dec 16;13:1059281. doi: 10.3389/fmicb.2022.1059281 (PMC9801412; doi:10.3389/fmicb.2022.1059281)
Supplement: Supplementary file 1 [file Data_Sheet_1.xlsx]

## Sheet: Supplementary Table 1
Supplementary Table 1 SNPs used as instrument variables from gut microbiota and adverse pregnancy complications
Adverse pregnancy complications	Bacterial taxa	SNP	Effect allele	Other allele	Gut micriobiota			Outcome			F Statistics
					Beta	SE	P value	Beta	SE	P value
Postpartum hemorrhage	Deltaproteobacteria	rs1035691	G	A	0.055176	0.0121602	9.65162e-06	0.0305	0.0249	0.2197	20.5882
Postpartum hemorrhage	Deltaproteobacteria	rs112381107	C	T	0.206594	0.0456908	4.63052e-06	0.0866	0.0514	0.0920111	20.4446
Postpartum hemorrhage	Deltaproteobacteria	rs11599763	C	T	0.0544219	0.0117397	3.94121e-06	0.0103	0.025	0.6807	21.4899
Postpartum hemorrhage	Deltaproteobacteria	rs17084793	G	A	-0.0710762	0.015953	5.6863e-06	-0.0285	0.0344	0.4075	19.8501
Postpartum hemorrhage	Deltaproteobacteria	rs17791387	A	G	-0.0735881	0.0154246	1.60221e-06	-0.0239	0.0415	0.5644	22.7608
Postpartum hemorrhage	Deltaproteobacteria	rs2692012	G	A	-0.110335	0.0253336	3.14188e-06	-0.1074	0.0538	0.04605	18.9685
Postpartum hemorrhage	Deltaproteobacteria	rs2838334	G	A	0.0561722	0.0124124	5.44553e-06	0.0194	0.0255	0.4463	20.4801
Postpartum hemorrhage	Deltaproteobacteria	rs3935584	C	T	-0.0523484	0.011566	7.50119e-06	-0.0017	0.0244	0.9448	20.4852
Postpartum hemorrhage	Deltaproteobacteria	rs4506934	C	T	-0.0936514	0.02012	3.58889e-06	0.0212	0.0378	0.5747	21.6657
Postpartum hemorrhage	Deltaproteobacteria	rs55744759	A	G	-0.0779693	0.0170738	7.31375e-06	-0.0216	0.0385	0.5748	20.8539
Postpartum hemorrhage	Deltaproteobacteria	rs6058181	C	T	0.0825716	0.0165958	3.39555e-07	-0.0186	0.0329	0.5723	24.7551
Postpartum hemorrhage	Deltaproteobacteria	rs62020470	A	G	-0.0585411	0.0129358	4.85087e-06	0.0375	0.0317	0.2365	20.4802
Postpartum hemorrhage	Deltaproteobacteria	rs9928243	C	A	-0.0538457	0.0117718	5.02077e-06	-0.0177	0.0243	0.4665	20.9226
Postpartum hemorrhage	Butyricimonas	rs11228830	A	G	0.135265	0.0298411	6.55164e-06	-0.0562	0.0442	0.2032	20.5467
Postpartum hemorrhage	Butyricimonas	rs113054641	G	A	-0.144881	0.0274574	1.73696e-07	0.0141	0.0588	0.8099	27.8422
Postpartum hemorrhage	Butyricimonas	rs12304031	G	A	-0.0862781	0.0196846	6.7007e-06	0.0021	0.0372	0.955	19.2109
Postpartum hemorrhage	Butyricimonas	rs12458763	A	C	0.122037	0.0269587	6.36649e-06	-0.0529	0.0586	0.3659	20.492
Postpartum hemorrhage	Butyricimonas	rs1862649	G	A	0.113124	0.0248176	4.76255e-06	-0.0115	0.0483	0.8126	20.7773
Postpartum hemorrhage	Butyricimonas	rs2114713	G	T	0.062721	0.0138998	6.87717e-06	0.0138	0.0244	0.572499	20.3615
Postpartum hemorrhage	Butyricimonas	rs62130338	A	G	0.0732608	0.0158324	3.89807e-06	-0.0129	0.0257	0.616	21.4116
Postpartum hemorrhage	Butyricimonas	rs62390301	T	C	-0.0872983	0.0174893	7.41908e-07	0.0466	0.0304	0.1255	24.9153
Postpartum hemorrhage	Butyricimonas	rs7083431	A	C	0.0703539	0.0144439	8.85462e-07	-0.0494	0.0274	0.0711803	23.7251
Postpartum hemorrhage	Butyricimonas	rs71428626	G	T	-0.133188	0.0289905	4.80408e-06	-0.0592	0.0687	0.3891	21.1066
Postpartum hemorrhage	Butyricimonas	rs72814525	A	G	0.0664154	0.0149766	8.24594e-06	-0.0321	0.0285	0.2588	19.6658
Postpartum hemorrhage	Butyricimonas	rs78453362	A	G	-0.14948	0.0327073	4.05807e-06	-0.0193	0.0768	0.8016	20.887
Postpartum hemorrhage	Butyricimonas	rs9657374	C	T	0.0680719	0.0148172	4.5036e-06	-0.0229	0.0266	0.3904	21.1059
Postpartum hemorrhage	Marvinbryantia	rs11620597	T	C	0.119479	0.0271688	7.80171e-06	-0.0702	0.0795	0.3771	19.3394
Postpartum hemorrhage	Marvinbryantia	rs1187983	C	T	-0.0935456	0.0193174	2.02428e-06	0.0472	0.04	0.2384	23.4504
Postpartum hemorrhage	Marvinbryantia	rs146541147	G	A	0.118845	0.0268423	6.86294e-06	0.0229	0.0679	0.736	19.603
Postpartum hemorrhage	Marvinbryantia	rs2724813	G	A	0.0840769	0.0167551	6.28449e-07	-0.0087	0.0287	0.7626	25.1802
Postpartum hemorrhage	Marvinbryantia	rs2842896	C	T	-0.0649396	0.0131146	7.25371e-07	0.0132	0.0248	0.5954	24.5194
Postpartum hemorrhage	Marvinbryantia	rs2863363	G	A	-0.0634861	0.0136323	3.11279e-06	0.0593	0.0284	0.0363697	21.688
Postpartum hemorrhage	Marvinbryantia	rs3125832	A	C	0.0679323	0.015012	5.02736e-06	-0.0016	0.0292	0.9549	20.4774
Postpartum hemorrhage	Marvinbryantia	rs61884471	G	A	0.124426	0.0248431	1.01163e-06	-0.0356	0.0392	0.3634	25.0848
Postpartum hemorrhage	Marvinbryantia	rs72948274	A	C	-0.126354	0.0272212	3.25912e-06	0.0645	0.0497	0.1941	21.5458
Postpartum hemorrhage	Marvinbryantia	rs8006832	G	T	-0.0952415	0.0216699	6.58082e-06	-0.0101	0.0427	0.8125	19.317
Postpartum hemorrhage	Oscillibacter	rs11627628	T	C	0.143961	0.0290223	1.00921e-06	-0.0915	0.0458	0.0458005	24.6052
Postpartum hemorrhage	Oscillibacter	rs11990279	T	C	-0.0824934	0.0180457	4.94299e-06	0.0311	0.0344	0.366	20.8973
Postpartum hemorrhage	Oscillibacter	rs12649930	T	G	0.121589	0.0259612	4.09383e-06	-0.0402	0.0403	0.319	21.9351
Postpartum hemorrhage	Oscillibacter	rs133832	A	C	-0.0795527	0.0162411	1.1472e-06	0.0091	0.0271	0.737099	23.9927
Postpartum hemorrhage	Oscillibacter	rs16866406	A	G	0.0988765	0.0208795	3.07822e-06	0.013	0.034	0.702499	22.4257
Postpartum hemorrhage	Oscillibacter	rs16934185	A	G	-0.129568	0.028157	4.38036e-06	-0.0337	0.04	0.3994	21.175
Postpartum hemorrhage	Oscillibacter	rs234108	A	G	0.0749553	0.0152632	9.16326e-07	-0.0366	0.0247	0.1381	24.1165
Postpartum hemorrhage	Oscillibacter	rs36095275	C	T	-0.0752368	0.0156861	1.39627e-06	-0.0209	0.0247	0.3968	23.0054
Postpartum hemorrhage	Oscillibacter	rs4506202	G	A	0.0711323	0.0152261	3.20826e-06	-0.0311	0.0245	0.2048	21.8251
Postpartum hemorrhage	Oscillibacter	rs61883564	A	G	-0.101351	0.0221016	3.38712e-06	0.0306	0.0351	0.3839	21.0285
Postpartum hemorrhage	Oscillibacter	rs75453768	G	T	0.12212	0.0268629	5.34737e-06	-0.0181	0.0412	0.6599	20.6665
Postpartum hemorrhage	Oscillibacter	rs761240	G	T	0.17664	0.0388812	2.0384e-06	0.0273	0.0562	0.6268	20.6395
Postpartum hemorrhage	Oscillibacter	rs9393920	G	A	0.0744662	0.0151081	9.92247e-07	-0.0819	0.0255	0.00134701	24.294
Postpartum hemorrhage	Peptococcus	rs10031059	C	T	0.121167	0.0225844	1.23637e-07	0.0345	0.0284	0.2241	28.784
Postpartum hemorrhage	Peptococcus	rs11001941	G	A	-0.195611	0.0392217	1.32859e-06	0.0486	0.0432	0.2603	24.8733
Postpartum hemorrhage	Peptococcus	rs12069354	C	T	0.16763	0.0379501	9.28346e-06	-0.0726	0.0506	0.1513	19.5109
Postpartum hemorrhage	Peptococcus	rs2054133	A	G	-0.0895433	0.0188332	2.14166e-06	0.0149	0.0256	0.559099	22.6057
Postpartum hemorrhage	Peptococcus	rs36121075	A	G	-0.14067	0.030628	6.98715e-06	0.0206	0.0325	0.5253	21.0943
Postpartum hemorrhage	Peptococcus	rs413827	G	A	0.110229	0.0237523	3.30088e-06	-0.0381	0.0284	0.18	21.5368
Postpartum hemorrhage	Peptococcus	rs5770862	T	C	0.162018	0.0356813	3.21959e-06	0.0051	0.0414	0.9016	20.6179
Postpartum hemorrhage	Peptococcus	rs6918730	A	G	-0.135311	0.0289742	1.14731e-06	-0.0106	0.0514	0.8366	21.8094
Postpartum hemorrhage	Peptococcus	rs7033353	G	T	-0.090152	0.018995	2.21958e-06	0.0317	0.0243	0.1926	22.5254
Postpartum hemorrhage	Peptococcus	rs72850165	T	C	-0.134304	0.0300423	5.74156e-06	0.0235	0.0456	0.6059	19.9853
Postpartum hemorrhage	Peptococcus	rs74592222	G	A	0.137957	0.0302965	8.55342e-06	-0.1056	0.0381	0.00552395	20.7349
Postpartum hemorrhage	Peptococcus	rs77681628	C	T	0.200307	0.0387328	2.68838e-07	-0.0065	0.0445	0.8829	26.7445
Abruptio placenta	Acidaminococcaceae	rs262812	T	C	-0.065675	0.0142257	3.24908e-06	0.0853	0.0909	0.3478	21.3134
Abruptio placenta	Acidaminococcaceae	rs2933324	G	A	0.0662557	0.0140257	2.23676e-06	0.0181	0.0988	0.8543	22.315
Abruptio placenta	Acidaminococcaceae	rs45497800	T	C	-0.117863	0.0257351	5.86422e-06	0.2194	0.1181	0.0633505	20.9751
Abruptio placenta	Acidaminococcaceae	rs6589457	G	A	-0.165911	0.0349516	2.3151e-06	0.2331	0.1903	0.2206	22.5329
Abruptio placenta	Acidaminococcaceae	rs6923842	T	C	-0.0796106	0.0169192	2.21304e-06	0.1598	0.1319	0.2259	22.1402
Abruptio placenta	Acidaminococcaceae	rs74540770	G	A	-0.108969	0.0243533	7.0881e-06	0.0872	0.1535	0.5701	20.0212
Abruptio placenta	Acidaminococcaceae	rs78702810	T	C	-0.143755	0.0323244	9.16474e-06	0.1404	0.1362	0.3026	19.7781
Abruptio placenta	Porphyromonadaceae	rs10762312	A	G	0.052368	0.0118814	8.70362e-06	0.1184	0.0896	0.1866	19.4266
Abruptio placenta	Porphyromonadaceae	rs10858364	G	T	0.055316	0.012085	4.31062e-06	0.0934	0.0988	0.344	20.9512
Abruptio placenta	Porphyromonadaceae	rs17065783	A	G	-0.059133	0.0122235	1.79349e-06	-0.0726	0.1147	0.527	23.4028
Abruptio placenta	Porphyromonadaceae	rs1980561	A	G	-0.0485289	0.0109284	8.9454e-06	-0.0069	0.0829	0.9336	19.7191
Abruptio placenta	Porphyromonadaceae	rs35233670	T	C	-0.0473576	0.010602	7.90988e-06	0.0448	0.0828	0.5884	19.9528
Abruptio placenta	Porphyromonadaceae	rs35961441	A	C	0.0915257	0.0207306	8.37394e-06	0.0749	0.2217	0.735501	19.4923
Abruptio placenta	Porphyromonadaceae	rs6953849	A	G	0.0718149	0.0150724	2.44478e-06	0.1862	0.108	0.0847696	22.702
Abruptio placenta	Porphyromonadaceae	rs7330827	T	C	-0.103842	0.0237355	8.04896e-06	-0.1181	0.1728	0.494399	19.1403
Abruptio placenta	Porphyromonadaceae	rs864093	A	C	-0.0527939	0.0117499	9.59798e-06	-0.1656	0.1023	0.1056	20.1883
Abruptio placenta	Victivallaceae	rs11671100	A	C	-0.160034	0.0349472	4.08037e-06	0.0122	0.1036	0.906	20.9701
Abruptio placenta	Victivallaceae	rs11764871	G	T	0.127099	0.025656	7.4929e-07	0.0401	0.0899	0.655799	24.5418
Abruptio placenta	Victivallaceae	rs2944282	T	C	-0.124197	0.0257026	1.56603e-06	0.0659	0.092	0.4737	23.349
Abruptio placenta	Victivallaceae	rs34962571	A	C	-0.186945	0.0418412	6.24827e-06	0.1917	0.1393	0.1687	19.9627
Abruptio placenta	Victivallaceae	rs4396289	C	T	-0.152918	0.0288525	1.53784e-07	0.0952	0.1247	0.4454	28.0899
Abruptio placenta	Victivallaceae	rs61702987	T	C	0.145501	0.0300007	3.07921e-06	-0.2964	0.135	0.0281099	23.5217
Abruptio placenta	Victivallaceae	rs62570196	C	T	-0.246101	0.0483077	2.69855e-07	-0.0494	0.2116	0.8155	25.9534
Abruptio placenta	Victivallaceae	rs6545794	A	G	-0.197786	0.0410495	5.97008e-07	0.3559	0.1282	0.00549604	23.2154
Abruptio placenta	Victivallaceae	rs67832247	C	T	-0.123489	0.0266695	3.23802e-06	-0.0234	0.0893	0.792899	21.4401
Abruptio placenta	Victivallaceae	rs7077363	G	A	0.148942	0.0318366	2.83374e-06	-0.0964	0.1121	0.3897	21.8867
Abruptio placenta	Victivallaceae	rs7314815	G	A	0.101088	0.0225594	6.40088e-06	-0.0841	0.0837	0.3151	20.0791
Abruptio placenta	Victivallaceae	rs7627405	C	T	-0.134158	0.0301427	8.19426e-06	0.0218	0.1052	0.8361	19.8093
Abruptio placenta	Butyricimonas	rs11228830	A	G	0.135265	0.0298411	6.55164e-06	-0.1192	0.1504	0.4283	20.5467
Abruptio placenta	Butyricimonas	rs113054641	G	A	-0.144881	0.0274574	1.73696e-07	0.1918	0.2012	0.3404	27.8422
Abruptio placenta	Butyricimonas	rs12304031	G	A	-0.0862781	0.0196846	6.7007e-06	0.1836	0.128	0.1513	19.2109
Abruptio placenta	Butyricimonas	rs12458763	A	C	0.122037	0.0269587	6.36649e-06	-0.2662	0.202	0.1875	20.492
Abruptio placenta	Butyricimonas	rs1862649	G	A	0.113124	0.0248176	4.76255e-06	0.0369	0.1651	0.823	20.7773
Abruptio placenta	Butyricimonas	rs2114713	G	T	0.062721	0.0138998	6.87717e-06	-0.1348	0.0835	0.1064	20.3615
Abruptio placenta	Butyricimonas	rs62130338	A	G	0.0732608	0.0158324	3.89807e-06	0.0772	0.0876	0.3785	21.4116
Abruptio placenta	Butyricimonas	rs62390301	T	C	-0.0872983	0.0174893	7.41908e-07	0.0731	0.1043	0.4834	24.9153
Abruptio placenta	Butyricimonas	rs7083431	A	C	0.0703539	0.0144439	8.85462e-07	-0.0366	0.0938	0.696599	23.7251
Abruptio placenta	Butyricimonas	rs71428626	G	T	-0.133188	0.0289905	4.80408e-06	-0.3068	0.2381	0.1976	21.1066
Abruptio placenta	Butyricimonas	rs72814525	A	G	0.0664154	0.0149766	8.24594e-06	-0.0747	0.0975	0.4439	19.6658
Abruptio placenta	Butyricimonas	rs78453362	A	G	-0.14948	0.0327073	4.05807e-06	-0.0809	0.2634	0.7586	20.887
Abruptio placenta	Butyricimonas	rs9657374	C	T	0.0680719	0.0148172	4.5036e-06	-0.2125	0.0908	0.0193001	21.1059
Abruptio placenta	Eggerthella	rs112205261	T	C	-0.188618	0.0403613	3.34649e-06	0.0142	0.1516	0.9252	21.8392
Abruptio placenta	Eggerthella	rs13070736	A	C	-0.121331	0.0272024	7.61921e-06	-0.1597	0.1116	0.1522	19.8943
Abruptio placenta	Eggerthella	rs1784446	A	G	-0.0907728	0.0198096	5.2313e-06	-0.0745	0.0825	0.3664	20.9971
Abruptio placenta	Eggerthella	rs2223081	A	G	-0.102572	0.0221108	3.88893e-06	-0.163	0.0924	0.0778502	21.5203
Abruptio placenta	Eggerthella	rs2240838	G	A	-0.0980582	0.0197653	7.36207e-07	0.026	0.0838	0.7565	24.6128
Abruptio placenta	Eggerthella	rs3851328	G	T	0.107774	0.0236527	4.1759e-06	0.0972	0.1001	0.3315	20.7619
Abruptio placenta	Eggerthella	rs4985746	A	G	-0.110522	0.0247653	5.71465e-06	-0.2469	0.1407	0.0792793	19.9164
Abruptio placenta	Eggerthella	rs6430926	T	C	-0.0879736	0.0197127	8.37124e-06	-0.0591	0.0838	0.4809	19.9165
Abruptio placenta	Eggerthella	rs67490567	T	C	0.108495	0.0245457	8.94211e-06	0.0591	0.0958	0.5372	19.5375
Abruptio placenta	Eggerthella	rs76663501	C	T	0.175349	0.0378576	4.8257e-06	-0.2253	0.1838	0.2204	21.4536
Abruptio placenta	Escherichia_Shigella	rs112767262	T	C	0.0732963	0.0163589	8.20635e-06	0.1148	0.0997	0.2495	20.075
Abruptio placenta	Escherichia_Shigella	rs113127095	A	G	0.151009	0.0323434	3.3335e-06	0.1275	0.2107	0.5452	21.7989
Abruptio placenta	Escherichia_Shigella	rs113513883	A	G	0.172283	0.038041	5.27716e-06	0.0916	0.2381	0.7006	20.5107
Abruptio placenta	Escherichia_Shigella	rs1154904	G	A	0.0613376	0.0130644	3.03753e-06	0.1387	0.0828	0.0937907	22.0432
Abruptio placenta	Escherichia_Shigella	rs118526	A	C	0.0594401	0.013598	7.99558e-06	0.0767	0.0908	0.3979	19.1077
Abruptio placenta	Escherichia_Shigella	rs2798105	A	G	-0.100851	0.0222045	8.24499e-06	-0.1366	0.1391	0.3261	20.629
Abruptio placenta	Escherichia_Shigella	rs4731451	G	A	-0.0609885	0.0135157	7.47309e-06	-0.0603	0.0889	0.497299	20.3619
Abruptio placenta	Escherichia_Shigella	rs57024273	T	C	0.0626172	0.0139919	9.70465e-06	-0.0595	0.0955	0.533499	20.0278
Abruptio placenta	Escherichia_Shigella	rs592299	T	C	-0.0592004	0.0129486	4.76925e-06	-0.0396	0.0836	0.6354	20.9028
Abruptio placenta	Escherichia_Shigella	rs73208162	A	G	-0.119296	0.024839	2.19392e-06	-0.1461	0.242	0.546	23.0666
Abruptio placenta	Holdemanella	rs12513188	G	A	0.0903906	0.0195276	4.65479e-06	-0.0712	0.093	0.4438	21.4264
Abruptio placenta	Holdemanella	rs17586763	T	C	-0.227285	0.0510135	7.71951e-06	0.2024	0.19	0.2867	19.8505
Abruptio placenta	Holdemanella	rs1926302	G	A	-0.107972	0.0231421	7.50136e-06	0.1615	0.0989	0.1024	21.7679
Abruptio placenta	Holdemanella	rs34187114	C	A	-0.104505	0.022601	5.13499e-06	0.1352	0.1328	0.3086	21.3805
Abruptio placenta	Holdemanella	rs35228298	G	A	0.0934832	0.0202886	7.29844e-06	0.0732	0.1135	0.5189	21.2306
Abruptio placenta	Holdemanella	rs4541991	T	C	-0.0927334	0.0194435	2.10092e-06	0.0524	0.0885	0.554201	22.747
Abruptio placenta	Holdemanella	rs607782	C	T	0.0854214	0.0172515	7.19449e-07	-0.1461	0.0863	0.0906296	24.5177
Abruptio placenta	Holdemanella	rs62113381	T	C	-0.105447	0.0232029	5.53886e-06	0.2653	0.1231	0.0311803	20.653
Abruptio placenta	Holdemanella	rs73011279	T	C	-0.0961669	0.0199336	1.36044e-06	0.0165	0.0989	0.8673	23.2745
Abruptio placenta	Holdemanella	rs75764681	T	C	-0.283103	0.0598999	1.94272e-06	0.1401	0.2034	0.4911	22.3376
Abruptio placenta	Holdemanella	rs8113760	G	A	0.078999	0.01734	4.62392e-06	-0.078	0.0899	0.3853	20.7561
Abruptio placenta	Howardella	rs10048062	C	T	-0.147352	0.0336531	8.58875e-06	-0.1738	0.1489	0.2432	19.1718
Abruptio placenta	Howardella	rs12452946	A	G	-0.105833	0.0228941	3.80391e-06	-0.137	0.083	0.0986507	21.3695
Abruptio placenta	Howardella	rs1484873	G	A	0.227831	0.046335	2.55918e-06	0.1367	0.1148	0.2338	24.1773
Abruptio placenta	Howardella	rs17167098	G	A	-0.169366	0.0352068	1.12323e-06	0.0887	0.1208	0.4629	23.1419
Abruptio placenta	Howardella	rs2154047	A	C	0.192557	0.0420093	9.97034e-06	-0.0004	0.1465	0.9976	21.0101
Abruptio placenta	Howardella	rs36081916	T	C	-0.18123	0.0402987	4.70046e-06	-0.2365	0.1466	0.1068	20.2245
Abruptio placenta	Howardella	rs3791893	A	G	0.147035	0.034023	9.49708e-06	0.0278	0.1182	0.8139	18.6765
Abruptio placenta	Howardella	rs609430	T	G	-0.112045	0.0239328	3.34488e-06	-0.1558	0.0869	0.0730601	21.9178
Abruptio placenta	Howardella	rs672217	G	A	0.164146	0.0349993	3.52468e-06	0.0402	0.104	0.699301	21.9959
Abruptio placenta	Prevotella9	rs111509883	T	C	0.171131	0.0347624	1.24388e-06	0.2536	0.133	0.0565796	24.2347
Abruptio placenta	Prevotella9	rs11685699	C	T	-0.141357	0.0295665	2.02554e-06	-0.0777	0.1551	0.6165	22.8578
Abruptio placenta	Prevotella9	rs117271932	A	G	0.208089	0.0440393	2.81722e-06	0.2945	0.1793	0.1005	22.3263
Abruptio placenta	Prevotella9	rs12648235	T	C	0.0785902	0.0177676	7.39078e-06	0.045	0.0985	0.648	19.565
Abruptio placenta	Prevotella9	rs1304512	G	A	0.0761593	0.0165885	5.29078e-06	0.1877	0.0934	0.0443598	21.0781
Abruptio placenta	Prevotella9	rs2104588	C	T	-0.105558	0.023773	8.1298e-06	-0.0035	0.1819	0.9847	19.7158
Abruptio placenta	Prevotella9	rs2495052	A	G	0.0838978	0.0188523	8.9714e-06	-0.0585	0.1164	0.6155	19.8049
Abruptio placenta	Prevotella9	rs2683313	G	A	0.0724576	0.0151603	1.68896e-06	0.0715	0.0894	0.4241	22.843
Abruptio placenta	Prevotella9	rs4968431	G	T	0.0640113	0.0144162	8.5844e-06	-0.0729	0.087	0.4019	19.7157
Abruptio placenta	Prevotella9	rs7237249	C	T	-0.0823764	0.0182126	8.93305e-06	0.113	0.1061	0.2869	20.4579
Abruptio placenta	Prevotella9	rs72815774	T	C	-0.176186	0.0393068	8.78294e-06	0.1528	0.1852	0.4093	20.0913
Abruptio placenta	Prevotella9	rs746764	T	C	-0.0915771	0.0193245	2.04e-06	0.0262	0.101	0.7955	22.4573
Abruptio placenta	Prevotella9	rs7976209	T	C	-0.0870786	0.0197951	7.2835e-06	-0.1845	0.1149	0.1083	19.3512
Abruptio placenta	Prevotella9	rs9428102	A	G	-0.0778845	0.0176068	4.61732e-06	-0.1364	0.1004	0.1745	19.5678
Abruptio placenta	Prevotella9	rs9613013	G	A	0.0917591	0.0202697	6.10408e-06	0.1191	0.1274	0.3498	20.4929
Abruptio placenta	Roseburia	rs12740451	T	C	0.0697527	0.0153607	7.3426e-06	-0.02	0.1218	0.8693	20.6205
Abruptio placenta	Roseburia	rs16910295	T	C	-0.0980434	0.020957	2.91112e-06	-0.1097	0.1835	0.55	21.8866
Abruptio placenta	Roseburia	rs2160994	C	T	-0.0550687	0.0112481	9.6984e-07	-0.2196	0.0877	0.01232	23.9691
Abruptio placenta	Roseburia	rs2943022	T	C	0.0493786	0.0106763	4.11405e-06	-0.039	0.0841	0.6428	21.3912
Abruptio placenta	Roseburia	rs302266	T	C	-0.0777312	0.0172985	8.12587e-06	-0.0341	0.1239	0.7833	20.1917
Abruptio placenta	Roseburia	rs329182	T	C	0.0690327	0.0152884	5.90147e-06	0.2691	0.1131	0.0173201	20.3885
Abruptio placenta	Roseburia	rs55858165	A	C	0.179284	0.0404954	9.98964e-06	-0.0208	0.2195	0.9246	19.6007
Abruptio placenta	Roseburia	rs57466170	C	T	0.0741405	0.0171601	8.30099e-06	-0.1283	0.1587	0.4187	18.6669
Abruptio placenta	Roseburia	rs6445851	A	G	0.0497336	0.0108158	3.5272e-06	0.0977	0.0856	0.2534	21.1438
Abruptio placenta	Roseburia	rs6930661	C	T	-0.0961587	0.0204975	2.47942e-06	-0.2893	0.1744	0.097089	22.0077
Abruptio placenta	Roseburia	rs75326254	C	T	-0.104628	0.0230897	7.50205e-06	-0.1229	0.1784	0.4909	20.5333
Abruptio placenta	Roseburia	rs78753150	A	C	0.0968739	0.0214067	9.98321e-06	0.0731	0.1373	0.5947	20.4793
Abruptio placenta	Roseburia	rs9300744	C	T	-0.0588452	0.0126228	4.75116e-06	-0.113	0.1082	0.2962	21.7325
Spontaneous abortion	Actinomyces	rs2715439	T	C	-0.0746684	0.0164822	6.27004e-06	-0.0134	0.0158	0.3986	20.5231
Spontaneous abortion	Actinomyces	rs34583783	G	T	0.126596	0.0268461	4.48528e-06	0.0628	0.0332	0.0582693	22.2371
Spontaneous abortion	Actinomyces	rs35011108	A	G	0.232634	0.0512044	6.33826e-06	-0.0044	0.0317	0.8887	20.6411
Spontaneous abortion	Actinomyces	rs4073240	G	A	0.0749687	0.0167368	7.94273e-06	0.0394	0.0163	0.0154501	20.0639
Spontaneous abortion	Actinomyces	rs4146653	G	A	0.0985224	0.0214182	4.49645e-06	0.0094	0.0228	0.6781	21.1594
Spontaneous abortion	Actinomyces	rs71315246	A	G	-0.0969809	0.021925	9.82969e-06	-0.0053	0.0231	0.8193	19.5656
Spontaneous abortion	Actinomyces	rs7915461	C	T	-0.18776	0.0401636	5.91984e-06	-0.0253	0.0312	0.4176	21.8545
Spontaneous abortion	Lactococcus	rs10417872	G	T	-0.118306	0.024522	1.28677e-06	0.0255	0.0175	0.1459	23.2756
Spontaneous abortion	Lactococcus	rs123059	C	T	0.13671	0.0274694	1.26561e-06	-0.0132	0.0192	0.492	24.7686
Spontaneous abortion	Lactococcus	rs12621813	G	A	0.108423	0.0239978	6.6083e-06	-0.0117	0.018	0.5163	20.4127
Spontaneous abortion	Lactococcus	rs17168302	G	A	0.191857	0.0424761	6.28608e-06	-0.0086	0.0257	0.7376	20.4017
Spontaneous abortion	Lactococcus	rs2293361	C	T	-0.199221	0.0430969	1.39592e-06	-0.0095	0.0351	0.7865	21.3687
Spontaneous abortion	Lactococcus	rs4766997	C	T	0.114599	0.023839	2.06144e-06	-0.0156	0.016	0.3305	23.1092
Spontaneous abortion	Lactococcus	rs55910161	C	T	0.146426	0.0307367	2.36211e-06	-0.0049	0.0252	0.8466	22.6946
Spontaneous abortion	Lactococcus	rs6674304	C	T	0.200758	0.0442121	6.1776e-06	0.0188	0.0417	0.6519	20.6188
Spontaneous abortion	Lactococcus	rs7992246	C	T	-0.104232	0.0230786	4.44723e-06	0.0349	0.0163	0.0316599	20.3978
Spontaneous abortion	Subdoligranulum	rs10065321	T	C	-0.0512828	0.0108105	2.10155e-06	0.0033	0.016	0.8361	22.5036
Spontaneous abortion	Subdoligranulum	rs10497836	T	C	0.0524065	0.0118697	8.37954e-06	-0.0018	0.0193	0.9264	19.4935
Spontaneous abortion	Subdoligranulum	rs12590825	C	A	-0.0525287	0.0109942	2.07888e-06	0.0052	0.0168	0.7576	22.8279
Spontaneous abortion	Subdoligranulum	rs1667315	G	A	0.0485017	0.0107452	6.7214e-06	0.0247	0.0162	0.1278	20.3744
Spontaneous abortion	Subdoligranulum	rs2114677	C	T	-0.104176	0.0230829	2.71725e-06	-0.0311	0.0247	0.2081	20.3683
Spontaneous abortion	Subdoligranulum	rs2171249	C	T	0.106744	0.0233213	4.50557e-06	-0.0328	0.031	0.2902	20.9499
Spontaneous abortion	Subdoligranulum	rs3761728	G	T	0.0543458	0.0118866	3.8675e-06	0.0317	0.0183	0.0835892	20.9034
Spontaneous abortion	Subdoligranulum	rs4347804	G	A	-0.166063	0.0357483	2.18404e-06	-0.0624	0.0452	0.1672	21.5792
Spontaneous abortion	Subdoligranulum	rs6555306	C	T	0.0740777	0.0155463	2.80666e-06	0.0053	0.0227	0.8134	22.705
Spontaneous abortion	Subdoligranulum	rs75158211	T	C	-0.072343	0.015933	7.5216e-06	-0.0002	0.0223	0.9944	20.6157
Spontaneous abortion	Subdoligranulum	rs76528319	G	T	-0.143279	0.0310662	7.41396e-06	-0.0565	0.0288	0.0498999	21.271
Spontaneous abortion	Veillonella	rs1882878	A	G	-0.0768966	0.0163908	2.98092e-06	-0.0225	0.0174	0.1941	22.0097
Spontaneous abortion	Veillonella	rs2013594	C	T	0.0720698	0.0155153	3.42129e-06	0.0233	0.0163	0.1528	21.5768
Spontaneous abortion	Veillonella	rs55807413	A	G	0.107329	0.0237633	5.5143e-06	-0.0077	0.0263	0.7698	20.3996
Spontaneous abortion	Veillonella	rs62376424	C	T	-0.0762216	0.0163499	3.65452e-06	-0.0146	0.0173	0.3985	21.7333
Spontaneous abortion	Veillonella	rs6656807	G	A	-0.0703062	0.0153954	5.49693e-06	-0.0278	0.0164	0.0897202	20.8548
Spontaneous abortion	Veillonella	rs742016	A	G	-0.0688571	0.0149769	4.65693e-06	-0.0078	0.0167	0.6393	21.1375
Premature rupture of membrane	Mollicutes	rs10108398	G	A	0.0769142	0.0153953	1.09001e-06	-0.0013	0.0299	0.966	24.9595
Premature rupture of membrane	Mollicutes	rs11890098	A	G	0.074438	0.0153389	9.56577e-07	0.006	0.0297	0.8401	23.5505
Premature rupture of membrane	Mollicutes	rs12566890	T	G	-0.101147	0.0230978	3.65098e-06	0.0298	0.04	0.4553	19.1763
Premature rupture of membrane	Mollicutes	rs17214486	C	A	0.06099	0.0135623	6.60861e-06	-0.0498	0.0287	0.0831898	20.2232
Premature rupture of membrane	Mollicutes	rs2464826	A	C	0.0944239	0.0211806	8.39499e-06	-0.0008	0.0427	0.985	19.8741
Premature rupture of membrane	Mollicutes	rs28537087	G	A	0.0820873	0.0188312	8.07402e-06	-0.0295	0.0311	0.344	19.0019
Premature rupture of membrane	Mollicutes	rs3768491	G	A	0.0681052	0.0149061	4.2335e-06	-0.0342	0.0295	0.2458	20.8753
Premature rupture of membrane	Mollicutes	rs4885016	C	T	0.0819606	0.0181628	7.26993e-06	-0.0667	0.039	0.0873695	20.3631
Premature rupture of membrane	Mollicutes	rs6043847	T	C	-0.114937	0.0248606	4.55481e-06	-0.0403	0.0566	0.476	21.3745
Premature rupture of membrane	Mollicutes	rs72901605	T	C	-0.0841852	0.0178119	3.25792e-06	0.0327	0.0422	0.4389	22.3383
Premature rupture of membrane	Mollicutes	rs74603314	T	C	0.221639	0.0462918	1.5569e-06	-0.0368	0.0678	0.5874	22.9237
Premature rupture of membrane	Mollicutes	rs78169027	A	G	-0.108283	0.0237289	5.87611e-06	0.0468	0.0571	0.4123	20.8241
Premature rupture of membrane	Collinsella	rs10890671	C	T	0.0537401	0.0118848	6.52139e-06	0.0455	0.0269	0.0910395	20.4462
Premature rupture of membrane	Collinsella	rs11597285	G	T	-0.0537947	0.0120548	9.37605e-06	0.0358	0.0273	0.189	19.914
Premature rupture of membrane	Collinsella	rs1496626	T	C	-0.0722307	0.01616	6.78172e-06	-0.0601	0.0391	0.1248	19.9784
Premature rupture of membrane	Collinsella	rs149807560	C	A	-0.104264	0.0235841	7.09872e-06	-0.0007	0.0526	0.9892	19.5448
Premature rupture of membrane	Collinsella	rs2103510	G	A	0.0786551	0.0168217	2.42477e-06	0.026	0.0417	0.5336	21.8632
Premature rupture of membrane	Collinsella	rs62448871	C	A	-0.0540309	0.0120324	6.7825e-06	-0.0238	0.0269	0.3773	20.1641
Premature rupture of membrane	Collinsella	rs73052258	G	A	0.0930178	0.0202658	1.71581e-06	0.023	0.0499	0.6446	21.0671
Premature rupture of membrane	Collinsella	rs75672793	A	G	-0.108908	0.0240522	6.1355e-06	-0.0982	0.0639	0.1243	20.5026
Premature rupture of membrane	Collinsella	rs9541268	C	A	0.09597	0.0197312	8.79427e-07	0.0494	0.0467	0.2902	23.6572
Premature rupture of membrane	Intestinibacter	rs10805326	A	G	-0.0775151	0.0139665	3.54544e-08	-0.0255	0.0293	0.3846	30.8033
Premature rupture of membrane	Intestinibacter	rs10805326	A	G	-0.0775151	0.0139665	3.54544e-08	0.0972	0.2565	0.7048	30.8033
Premature rupture of membrane	Intestinibacter	rs11109097	T	C	-0.0624272	0.0138539	5.4949e-06	-0.0197	0.0269	0.4632	20.305
Premature rupture of membrane	Intestinibacter	rs118030283	G	A	-0.151829	0.0324471	2.67436e-06	-0.0541	0.0642	0.3998	21.8956
Premature rupture of membrane	Intestinibacter	rs16938435	T	C	-0.112189	0.0235439	1.80098e-06	-0.0331	0.0451	0.4634	22.7062
Premature rupture of membrane	Intestinibacter	rs2098844	T	C	0.0575295	0.0128416	6.78875e-06	0.0354	0.0278	0.2028	20.0698
Premature rupture of membrane	Intestinibacter	rs2702387	G	A	-0.0608559	0.0132145	4.25991e-06	0.0099	0.0272	0.716	21.2082
Premature rupture of membrane	Intestinibacter	rs4327025	G	A	-0.0810346	0.0154397	1.64327e-07	-0.0277	0.0342	0.4175	27.5463
Premature rupture of membrane	Intestinibacter	rs447950	A	G	0.0628342	0.0136652	5.6391e-06	0.0199	0.0275	0.4691	21.1427
Premature rupture of membrane	Intestinibacter	rs478972	C	T	0.142681	0.0297116	1.81991e-06	0.0628	0.0463	0.1744	23.0611
Premature rupture of membrane	Intestinibacter	rs6062862	A	G	0.0924508	0.0204658	6.6799e-06	0.0155	0.0485	0.7493	20.4063
Premature rupture of membrane	Intestinibacter	rs62430350	T	C	0.151096	0.0351476	6.84227e-06	-0.0901	0.0711	0.2052	18.4805
Premature rupture of membrane	Intestinibacter	rs68093214	C	T	0.0662258	0.0149877	9.25763e-06	0.0537	0.0312	0.0852001	19.5247
Premature rupture of membrane	Intestinibacter	rs6875660	C	T	0.0890455	0.0193905	3.05781e-06	0.0121	0.0563	0.8302	21.0885
Premature rupture of membrane	Intestinibacter	rs893394	G	A	0.0583322	0.0130729	7.85037e-06	-0.0033	0.027	0.9025	19.9101
Premature rupture of membrane	Intestinibacter	rs9348442	C	T	0.099082	0.0221625	6.25936e-06	0.0339	0.04	0.3967	19.9872
Premature rupture of membrane	Marvinbryantia	rs11620597	T	C	0.119479	0.0271688	7.80171e-06	0.1046	0.0873	0.2307	19.3394
Premature rupture of membrane	Marvinbryantia	rs1187983	C	T	-0.0935456	0.0193174	2.02428e-06	0.0425	0.0441	0.3346	23.4504
Premature rupture of membrane	Marvinbryantia	rs146541147	G	A	0.118845	0.0268423	6.86294e-06	-0.0928	0.075	0.2159	19.603
Premature rupture of membrane	Marvinbryantia	rs2724813	G	A	0.0840769	0.0167551	6.28449e-07	-0.0301	0.0315	0.3391	25.1802
Premature rupture of membrane	Marvinbryantia	rs2842896	C	T	-0.0649396	0.0131146	7.25371e-07	-0.0245	0.0273	0.3686	24.5194
Premature rupture of membrane	Marvinbryantia	rs2863363	G	A	-0.0634861	0.0136323	3.11279e-06	0.0474	0.0312	0.1291	21.688
Premature rupture of membrane	Marvinbryantia	rs3125832	A	C	0.0679323	0.015012	5.02736e-06	-0.0436	0.0321	0.1745	20.4774
Premature rupture of membrane	Marvinbryantia	rs61884471	G	A	0.124426	0.0248431	1.01163e-06	-0.0318	0.0433	0.4624	25.0848
Premature rupture of membrane	Marvinbryantia	rs72948274	A	C	-0.126354	0.0272212	3.25912e-06	0.0603	0.0545	0.2683	21.5458
Premature rupture of membrane	Marvinbryantia	rs8006832	G	T	-0.0952415	0.0216699	6.58082e-06	0.0299	0.0469	0.524499	19.317
Premature rupture of membrane	Ruminococcaceae_UCG003	rs10490280	C	T	-0.0672094	0.0143309	4.15547e-06	0.0171	0.034	0.6158	21.9944
Premature rupture of membrane	Ruminococcaceae_UCG003	rs11243416	T	C	-0.0925653	0.0191203	1.66882e-06	-0.0153	0.0529	0.7732	23.4373
Premature rupture of membrane	Ruminococcaceae_UCG003	rs11613919	G	T	0.0727604	0.0155716	1.6251e-06	-0.0509	0.0322	0.1144	21.8335
Premature rupture of membrane	Ruminococcaceae_UCG003	rs16959793	A	C	-0.062527	0.0131259	2.21707e-06	0.043	0.0271	0.1131	22.6922
Premature rupture of membrane	Ruminococcaceae_UCG003	rs2523124	C	T	0.0546625	0.0120823	5.78376e-06	0.0389	0.0273	0.1538	20.4682
Premature rupture of membrane	Ruminococcaceae_UCG003	rs3013089	G	A	-0.0551473	0.0120346	4.38137e-06	0.0354	0.0275	0.1993	20.9984
Premature rupture of membrane	Ruminococcaceae_UCG003	rs4452755	A	C	-0.0634463	0.0134741	3.29337e-06	0.016	0.0284	0.5734	22.1724
Premature rupture of membrane	Ruminococcaceae_UCG003	rs4532474	G	A	0.0769231	0.017045	4.82125e-06	-0.047	0.0364	0.196	20.3666
Premature rupture of membrane	Ruminococcaceae_UCG003	rs646327	G	A	0.0586696	0.0118369	7.83177e-07	-0.0114	0.0271	0.674899	24.5669
Premature rupture of membrane	Ruminococcaceae_UCG003	rs6759615	A	G	0.102523	0.0200204	7.86231e-07	-0.0292	0.0448	0.514	26.2239
Premature rupture of membrane	Ruminococcaceae_UCG003	rs73341549	T	C	-0.169857	0.0318768	1.50952e-07	-0.0107	0.0573	0.8513	28.3934
Premature rupture of membrane	Ruminococcaceae_UCG003	rs78720113	A	G	-0.115348	0.0249601	7.59259e-06	0.1077	0.05	0.0312702	21.3564
Premature rupture of membrane	Turicibacter	rs11054680	T	C	-0.104751	0.0226997	2.30978e-06	-0.025	0.0354	0.4792	21.2949
Premature rupture of membrane	Turicibacter	rs11666533	C	T	-0.111689	0.0248436	7.37106e-06	-0.103	0.0488	0.0346697	20.2112
Premature rupture of membrane	Turicibacter	rs12603364	T	C	0.110861	0.0225598	8.66603e-07	0.0724	0.0374	0.0531105	24.1483
Premature rupture of membrane	Turicibacter	rs149744580	A	G	0.169883	0.0315478	7.00971e-08	0.033	0.0597	0.580899	28.9976
Premature rupture of membrane	Turicibacter	rs2834977	T	C	-0.0959995	0.0208261	3.95585e-06	-0.0254	0.0369	0.4905	21.2482
Premature rupture of membrane	Turicibacter	rs2952020	A	G	0.0759019	0.0165764	5.63313e-06	0.0192	0.0311	0.537	20.9664
Premature rupture of membrane	Turicibacter	rs3734633	G	A	-0.120957	0.02683	5.31912e-06	0.0146	0.0569	0.7971	20.3245
Premature rupture of membrane	Turicibacter	rs4869133	G	A	0.131186	0.027197	2.5537e-06	0.023	0.0351	0.5132	23.2666
Premature rupture of membrane	Turicibacter	rs55756211	T	C	-0.115115	0.0240708	2.8053e-06	0.0548	0.0514	0.2865	22.8709
Premature rupture of membrane	Turicibacter	rs7199484	G	A	-0.0731428	0.0160172	5.7666e-06	-0.0136	0.029	0.639501	20.8531
Premature rupture of membrane	Tenericutes	rs10108398	G	A	0.0769142	0.0153953	1.09001e-06	-0.0013	0.0299	0.966	24.9595
Premature rupture of membrane	Tenericutes	rs11890098	A	G	0.074438	0.0153389	9.56577e-07	0.006	0.0297	0.8401	23.5505
Premature rupture of membrane	Tenericutes	rs12566890	T	G	-0.101147	0.0230978	3.65098e-06	0.0298	0.04	0.4553	19.1763
Premature rupture of membrane	Tenericutes	rs17214486	C	A	0.06099	0.0135623	6.60861e-06	-0.0498	0.0287	0.0831898	20.2232
Premature rupture of membrane	Tenericutes	rs2464826	A	C	0.0944239	0.0211806	8.39499e-06	-0.0008	0.0427	0.985	19.8741
Premature rupture of membrane	Tenericutes	rs28537087	G	A	0.0820873	0.0188312	8.07402e-06	-0.0295	0.0311	0.344	19.0019
Premature rupture of membrane	Tenericutes	rs3768491	G	A	0.0681052	0.0149061	4.2335e-06	-0.0342	0.0295	0.2458	20.8753
Premature rupture of membrane	Tenericutes	rs4885016	C	T	0.0819606	0.0181628	7.26993e-06	-0.0667	0.039	0.0873695	20.3631
Premature rupture of membrane	Tenericutes	rs6043847	T	C	-0.114937	0.0248606	4.55481e-06	-0.0403	0.0566	0.476	21.3745
Premature rupture of membrane	Tenericutes	rs72901605	T	C	-0.0841852	0.0178119	3.25792e-06	0.0327	0.0422	0.4389	22.3383
Premature rupture of membrane	Tenericutes	rs74603314	T	C	0.221639	0.0462918	1.5569e-06	-0.0368	0.0678	0.5874	22.9237
Premature rupture of membrane	Tenericutes	rs78169027	A	G	-0.108283	0.0237289	5.87611e-06	0.0468	0.0571	0.4123	20.8241
Gestational diabetes	Betaproteobacteria	rs11128180	A	G	0.0592944	0.0128769	3.67147e-06	0.0024	0.0238	0.9198	21.2034
Gestational diabetes	Betaproteobacteria	rs1511453	A	G	0.0923492	0.0199158	4.75762e-06	-0.0097	0.0426	0.8207	21.5016
Gestational diabetes	Betaproteobacteria	rs1928341	G	A	-0.0525581	0.0110408	2.0153e-06	0.0085	0.0205	0.6762	22.661
Gestational diabetes	Betaproteobacteria	rs2321387	G	A	-0.0494596	0.0109424	5.80029e-06	-0.0202	0.0204	0.321	20.4304
Gestational diabetes	Betaproteobacteria	rs2613606	T	C	0.0513106	0.0109091	2.19816e-06	0.0091	0.0205	0.6549	22.1226
Gestational diabetes	Betaproteobacteria	rs320161	G	A	-0.0572286	0.01262	7.33247e-06	-0.0219	0.0239	0.359	20.564
Gestational diabetes	Betaproteobacteria	rs4033856	T	C	-0.0832423	0.0167237	5.17166e-07	-0.075	0.0358	0.0363999	24.7756
Gestational diabetes	Betaproteobacteria	rs56386628	C	T	-0.0622252	0.0135688	5.86949e-06	-0.0071	0.0231	0.757501	21.0305
Gestational diabetes	Betaproteobacteria	rs6087811	T	G	-0.0978177	0.0198522	7.44303e-07	-0.0234	0.0332	0.4813	24.2783
Gestational diabetes	Betaproteobacteria	rs62395635	T	C	0.109741	0.0236	2.9409e-06	0.0348	0.042	0.4071	21.6229
Gestational diabetes	Betaproteobacteria	rs75242906	C	T	-0.121083	0.028075	9.27278e-06	-0.0307	0.0366	0.4017	18.6006
Gestational diabetes	Mollicutes	rs10108398	G	A	0.0769142	0.0153953	1.09001e-06	-0.031	0.0226	0.1704	24.9595
Gestational diabetes	Mollicutes	rs11890098	A	G	0.074438	0.0153389	9.56577e-07	-0.0273	0.0225	0.2246	23.5505
Gestational diabetes	Mollicutes	rs12566890	T	G	-0.101147	0.0230978	3.65098e-06	0.072	0.0301	0.0168101	19.1763
Gestational diabetes	Mollicutes	rs17214486	C	A	0.06099	0.0135623	6.60861e-06	-0.0087	0.0217	0.6887	20.2232
Gestational diabetes	Mollicutes	rs2464826	A	C	0.0944239	0.0211806	8.39499e-06	-0.0002	0.0319	0.9955	19.8741
Gestational diabetes	Mollicutes	rs28537087	G	A	0.0820873	0.0188312	8.07402e-06	0.0399	0.0235	0.0890492	19.0019
Gestational diabetes	Mollicutes	rs3768491	G	A	0.0681052	0.0149061	4.2335e-06	-0.0254	0.0221	0.2502	20.8753
Gestational diabetes	Mollicutes	rs4885016	C	T	0.0819606	0.0181628	7.26993e-06	-0.0202	0.0295	0.4928	20.3631
Gestational diabetes	Mollicutes	rs6043847	T	C	-0.114937	0.0248606	4.55481e-06	0.0252	0.0428	0.5553	21.3745
Gestational diabetes	Mollicutes	rs72901605	T	C	-0.0841852	0.0178119	3.25792e-06	-0.0069	0.032	0.8295	22.3383
Gestational diabetes	Mollicutes	rs74603314	T	C	0.221639	0.0462918	1.5569e-06	-0.079	0.0512	0.1228	22.9237
Gestational diabetes	Mollicutes	rs78169027	A	G	-0.108283	0.0237289	5.87611e-06	0.0051	0.0431	0.9061	20.8241
Gestational diabetes	Lactobacillaceae	rs1530559	G	A	0.0772453	0.0176921	9.6525e-06	-0.0076	0.0203	0.7077	19.0627
Gestational diabetes	Lactobacillaceae	rs16861661	G	A	-0.193287	0.0379293	2.70128e-07	-0.0587	0.0406	0.1477	25.969
Gestational diabetes	Lactobacillaceae	rs62314653	C	A	0.177082	0.0392269	6.59189e-06	0.0315	0.043	0.4642	20.3789
Gestational diabetes	Lactobacillaceae	rs74599091	A	G	0.191613	0.0425039	7.6952e-06	0.1392	0.0753	0.0645699	20.3232
Gestational diabetes	Lactobacillaceae	rs768253	T	G	-0.0792344	0.0170604	3.60761e-06	-0.0231	0.0203	0.255	21.5699
Gestational diabetes	Lactobacillaceae	rs77478751	A	G	-0.219178	0.0473566	5.9595e-06	-0.0285	0.0316	0.3662	21.4207
Gestational diabetes	Lactobacillaceae	rs921925	A	C	0.0999419	0.0201687	5.77192e-07	0.0249	0.0247	0.3125	24.555
Gestational diabetes	Lactobacillaceae	rs9345899	A	G	-0.124042	0.0278946	9.44583e-06	0.0109	0.033	0.7422	19.7741
Gestational diabetes	Collinsella	rs10890671	C	T	0.0537401	0.0118848	6.52139e-06	0.0468	0.0203	0.0211602	20.4462
Gestational diabetes	Collinsella	rs11597285	G	T	-0.0537947	0.0120548	9.37605e-06	0.0157	0.0205	0.4457	19.914
Gestational diabetes	Collinsella	rs1496626	T	C	-0.0722307	0.01616	6.78172e-06	-0.0226	0.0296	0.4459	19.9784
Gestational diabetes	Collinsella	rs149807560	C	A	-0.104264	0.0235841	7.09872e-06	-0.0614	0.0398	0.1231	19.5448
Gestational diabetes	Collinsella	rs2103510	G	A	0.0786551	0.0168217	2.42477e-06	0.0096	0.0315	0.7605	21.8632
Gestational diabetes	Collinsella	rs62448871	C	A	-0.0540309	0.0120324	6.7825e-06	0.0157	0.0203	0.4396	20.1641
Gestational diabetes	Collinsella	rs73052258	G	A	0.0930178	0.0202658	1.71581e-06	0.0271	0.0377	0.4731	21.0671
Gestational diabetes	Collinsella	rs75672793	A	G	-0.108908	0.0240522	6.1355e-06	-0.0836	0.0487	0.0859706	20.5026
Gestational diabetes	Collinsella	rs9541268	C	A	0.09597	0.0197312	8.79427e-07	0.0263	0.0354	0.4569	23.6572
Gestational diabetes	Coprobacter	rs11532348	C	T	-0.103931	0.0226826	5.71189e-06	-0.0039	0.0285	0.8898	20.9945
Gestational diabetes	Coprobacter	rs12684609	T	C	0.100827	0.0220366	6.10183e-06	0.039	0.0254	0.1236	20.9346
Gestational diabetes	Coprobacter	rs12996055	A	C	0.0921817	0.0209405	8.07644e-06	0.0154	0.0229	0.5029	19.3783
Gestational diabetes	Coprobacter	rs143662916	C	T	0.253264	0.0540141	3.07249e-06	0.0657	0.0597	0.2713	21.9853
Gestational diabetes	Coprobacter	rs189356	G	A	0.0781125	0.0171916	6.26297e-06	0.0098	0.0203	0.6311	20.6447
Gestational diabetes	Coprobacter	rs213863	T	C	0.0887412	0.0188377	2.34882e-06	-0.0081	0.021	0.7003	22.1919
Gestational diabetes	Coprobacter	rs305411	A	G	0.129218	0.0264518	1.00907e-06	0.0325	0.0335	0.3319	23.8636
Gestational diabetes	Coprobacter	rs3828477	G	T	-0.0912179	0.019569	2.88975e-06	-0.0182	0.0212	0.3906	21.7282
Gestational diabetes	Coprobacter	rs72821405	T	C	-0.147365	0.0319978	4.75762e-06	-0.0379	0.0356	0.2872	21.2104
Gestational diabetes	Coprobacter	rs74919520	G	A	0.125703	0.0276296	5.76328e-06	0.0401	0.0325	0.2179	20.6987
Gestational diabetes	Lachnoclostridium	rs1031599	T	G	0.078627	0.0175644	6.31379e-06	0.0633	0.0415	0.1271	20.039
Gestational diabetes	Lachnoclostridium	rs12566975	T	C	-0.0468097	0.0105787	9.57194e-06	-0.0125	0.0202	0.5361	19.5797
Gestational diabetes	Lachnoclostridium	rs1528479	A	G	0.0497799	0.0111919	9.63984e-06	-0.0017	0.0209	0.9368	19.7834
Gestational diabetes	Lachnoclostridium	rs1997204	C	T	0.108075	0.0242022	5.97077e-06	-0.0409	0.0488	0.4013	19.9407
Gestational diabetes	Lachnoclostridium	rs2385421	A	G	0.0746186	0.0180734	7.13724e-06	0.0669	0.0313	0.0324004	17.0457
Gestational diabetes	Lachnoclostridium	rs3821998	C	A	-0.0864066	0.0192519	6.72048e-06	-0.0474	0.0329	0.15	20.144
Gestational diabetes	Lachnoclostridium	rs4738679	A	G	0.0520267	0.011404	4.41754e-06	0.0604	0.0207	0.00352501	20.8132
Gestational diabetes	Lachnoclostridium	rs6112314	A	C	-0.0561715	0.0108174	2.43215e-07	0.0282	0.0214	0.1864	26.9641
Gestational diabetes	Lachnoclostridium	rs615997	T	C	0.0511752	0.0106491	2.0268e-06	0.0136	0.0201	0.498799	23.0937
Gestational diabetes	Lachnoclostridium	rs62285313	A	G	0.0864203	0.0181565	1.58332e-06	0.045	0.0343	0.1896	22.6552
Gestational diabetes	Lachnoclostridium	rs72829893	G	T	0.117472	0.0268103	5.57763e-06	0.0558	0.0327	0.0885095	19.1984
Gestational diabetes	Lachnoclostridium	rs78068103	A	G	0.0886199	0.0194248	3.66522e-06	-0.0054	0.0315	0.8649	20.8137
Gestational diabetes	Lachnoclostridium	rs789029	C	T	-0.0641288	0.0137974	3.75327e-06	-0.0062	0.029	0.8308	21.6029
Gestational diabetes	Lactobacillus	rs12693845	C	T	-0.0805447	0.0177429	8.96314e-06	-0.0172	0.0208	0.4093	20.6075
Gestational diabetes	Lactobacillus	rs1530559	G	A	0.0804001	0.0178207	4.93106e-06	-0.0076	0.0203	0.7077	20.3547
Gestational diabetes	Lactobacillus	rs16861661	G	A	-0.183147	0.038148	1.27809e-06	-0.0587	0.0406	0.1477	23.0492
Gestational diabetes	Lactobacillus	rs62314653	C	A	0.187692	0.0394585	2.24383e-06	0.0315	0.043	0.4642	22.6261
Gestational diabetes	Lactobacillus	rs7399658	G	A	-0.107134	0.0221883	3.12097e-06	-0.0564	0.0263	0.0321299	23.3135
Gestational diabetes	Lactobacillus	rs75127669	C	A	0.139784	0.0310414	6.83439e-06	0.0367	0.0379	0.3326	20.2783
Gestational diabetes	Lactobacillus	rs768253	T	G	-0.079195	0.0171791	4.24766e-06	-0.0231	0.0203	0.255	21.2518
Gestational diabetes	Lactobacillus	rs77478751	A	G	-0.219886	0.0475759	7.32706e-06	-0.0285	0.0316	0.3662	21.361
Gestational diabetes	Lactobacillus	rs921925	A	C	0.0985077	0.0203229	9.71673e-07	0.0249	0.0247	0.3125	23.4947
Gestational diabetes	Methanobrevibacter	rs10202904	G	T	0.112811	0.0239106	3.08546e-06	0.0026	0.0205	0.9005	22.2598
Gestational diabetes	Methanobrevibacter	rs1334944	T	C	0.115197	0.0255492	7.61377e-06	-0.0036	0.0223	0.871	20.3295
Gestational diabetes	Methanobrevibacter	rs4802933	G	A	0.135628	0.0308139	9.73823e-06	-0.0225	0.0239	0.3474	19.3734
Gestational diabetes	Methanobrevibacter	rs6776814	T	C	-0.188956	0.0419905	8.04896e-06	0.0067	0.0714	0.925	20.2497
Gestational diabetes	Methanobrevibacter	rs76029318	T	C	0.222849	0.0454319	1.07552e-06	-0.0988	0.0418	0.0181001	24.0602
Gestational diabetes	Methanobrevibacter	rs894996	C	A	0.214213	0.0456045	3.81566e-06	-0.0497	0.0399	0.2131	22.0636
Gestational diabetes	Olsenella	rs1035588	A	G	-0.108148	0.0236848	4.85501e-06	-0.0342	0.0209	0.1014	20.8496
Gestational diabetes	Olsenella	rs17148768	G	A	0.140434	0.0295602	2.19842e-06	0.0221	0.027	0.4148	22.5699
Gestational diabetes	Olsenella	rs2759329	A	G	0.111131	0.0237218	3.43202e-06	0.0039	0.0209	0.8512	21.947
Gestational diabetes	Olsenella	rs35225860	A	G	-0.223604	0.0482391	3.87044e-06	0.0669	0.0525	0.2022	21.4863
Gestational diabetes	Olsenella	rs61090148	A	G	-0.104783	0.0231343	6.43724e-06	-0.0379	0.0204	0.0628999	20.5149
Gestational diabetes	Olsenella	rs62112538	C	T	-0.19943	0.0407033	1.1882e-06	-0.0254	0.0321	0.4294	24.0061
Gestational diabetes	Olsenella	rs72691585	C	A	-0.249079	0.0520814	2.95291e-06	-0.0712	0.0296	0.0162301	22.8723
Gestational diabetes	Olsenella	rs7540303	C	T	0.108044	0.023638	5.32023e-06	0.0275	0.0208	0.1858	20.892
Gestational diabetes	Olsenella	rs8066522	A	G	0.106529	0.0240379	9.70085e-06	0.0141	0.0215	0.5128	19.6401
Gestational diabetes	Olsenella	rs9460691	C	A	0.119966	0.0268645	7.2835e-06	-0.0312	0.0258	0.2275	19.9415
Gestational diabetes	Oscillibacter	rs11627628	T	C	0.143961	0.0290223	1.00921e-06	-0.0238	0.0378	0.528799	24.6052
Gestational diabetes	Oscillibacter	rs11990279	T	C	-0.0824934	0.0180457	4.94299e-06	-0.0079	0.0287	0.783401	20.8973
Gestational diabetes	Oscillibacter	rs12649930	T	G	0.121589	0.0259612	4.09383e-06	-0.0438	0.0334	0.1903	21.9351
Gestational diabetes	Oscillibacter	rs133832	A	C	-0.0795527	0.0162411	1.1472e-06	0.0191	0.0225	0.3954	23.9927
Gestational diabetes	Oscillibacter	rs16866406	A	G	0.0988765	0.0208795	3.07822e-06	-0.0222	0.0282	0.4303	22.4257
Gestational diabetes	Oscillibacter	rs16934185	A	G	-0.129568	0.028157	4.38036e-06	0.0338	0.033	0.3064	21.175
Gestational diabetes	Oscillibacter	rs234108	A	G	0.0749553	0.0152632	9.16326e-07	-0.0029	0.0205	0.8883	24.1165
Gestational diabetes	Oscillibacter	rs36095275	C	T	-0.0752368	0.0156861	1.39627e-06	0.0204	0.0204	0.3192	23.0054
Gestational diabetes	Oscillibacter	rs4506202	G	A	0.0711323	0.0152261	3.20826e-06	-0.0183	0.0203	0.3679	21.8251
Gestational diabetes	Oscillibacter	rs61883564	A	G	-0.101351	0.0221016	3.38712e-06	0.0282	0.0293	0.3359	21.0285
Gestational diabetes	Oscillibacter	rs75453768	G	T	0.12212	0.0268629	5.34737e-06	-0.0263	0.0342	0.441	20.6665
Gestational diabetes	Oscillibacter	rs761240	G	T	0.17664	0.0388812	2.0384e-06	0.0462	0.0468	0.3233	20.6395
Gestational diabetes	Oscillibacter	rs9393920	G	A	0.0744662	0.0151081	9.92247e-07	-0.041	0.0212	0.0529298	24.294
Gestational diabetes	Prevotella9	rs111509883	T	C	0.171131	0.0347624	1.24388e-06	0.03	0.0323	0.3532	24.2347
Gestational diabetes	Prevotella9	rs11685699	C	T	-0.141357	0.0295665	2.02554e-06	-0.0157	0.0379	0.6785	22.8578
Gestational diabetes	Prevotella9	rs117271932	A	G	0.208089	0.0440393	2.81722e-06	0.0712	0.0434	0.101	22.3263
Gestational diabetes	Prevotella9	rs12648235	T	C	0.0785902	0.0177676	7.39078e-06	0.0091	0.0239	0.702499	19.565
Gestational diabetes	Prevotella9	rs1304512	G	A	0.0761593	0.0165885	5.29078e-06	0.0001	0.0226	0.9951	21.0781
Gestational diabetes	Prevotella9	rs2104588	C	T	-0.105558	0.023773	8.1298e-06	-0.0472	0.0437	0.2807	19.7158
Gestational diabetes	Prevotella9	rs2495052	A	G	0.0838978	0.0188523	8.9714e-06	0.0042	0.0282	0.8812	19.8049
Gestational diabetes	Prevotella9	rs2683313	G	A	0.0724576	0.0151603	1.68896e-06	-0.0029	0.0217	0.8925	22.843
Gestational diabetes	Prevotella9	rs4968431	G	T	0.0640113	0.0144162	8.5844e-06	0.0101	0.021	0.632199	19.7157
Gestational diabetes	Prevotella9	rs7237249	C	T	-0.0823764	0.0182126	8.93305e-06	-0.0245	0.0258	0.3432	20.4579
Gestational diabetes	Prevotella9	rs72815774	T	C	-0.176186	0.0393068	8.78294e-06	-0.0301	0.0449	0.501601	20.0913
Gestational diabetes	Prevotella9	rs746764	T	C	-0.0915771	0.0193245	2.04e-06	0.0259	0.0245	0.2902	22.4573
Gestational diabetes	Prevotella9	rs7976209	T	C	-0.0870786	0.0197951	7.2835e-06	-0.0178	0.0279	0.5232	19.3512
Gestational diabetes	Prevotella9	rs9428102	A	G	-0.0778845	0.0176068	4.61732e-06	-0.0317	0.0245	0.1962	19.5678
Gestational diabetes	Prevotella9	rs9613013	G	A	0.0917591	0.0202697	6.10408e-06	0.015	0.031	0.6276	20.4929
Gestational diabetes	Ruminococcus2	rs12406309	A	C	-0.063193	0.0142275	9.78949e-06	-0.0295	0.0243	0.2255	19.7279
Gestational diabetes	Ruminococcus2	rs12986628	T	C	-0.0665937	0.0140168	2.142e-06	-0.0191	0.0255	0.453799	22.5719
Gestational diabetes	Ruminococcus2	rs1819812	G	T	0.0842356	0.0184893	5.28433e-06	-0.0087	0.0458	0.849	20.7563
Gestational diabetes	Ruminococcus2	rs2368224	T	G	0.199648	0.0438453	3.62928e-06	-0.0081	0.0467	0.8622	20.734
Gestational diabetes	Ruminococcus2	rs2846589	T	G	-0.0522093	0.0116382	7.58892e-06	0.004	0.0207	0.8473	20.1245
Gestational diabetes	Ruminococcus2	rs2997412	G	A	0.0568439	0.0122325	4.22114e-06	-0.0176	0.0226	0.4354	21.5942
Gestational diabetes	Ruminococcus2	rs4400279	A	G	0.0546114	0.0120077	5.79923e-06	0.0248	0.0214	0.2467	20.6846
Gestational diabetes	Ruminococcus2	rs4799823	C	T	0.0837001	0.0182263	5.40132e-06	0.0226	0.026	0.3855	21.0889
Gestational diabetes	Ruminococcus2	rs55707116	C	A	0.0865522	0.0189141	8.0059e-06	-0.0116	0.0385	0.763901	20.9404
Gestational diabetes	Ruminococcus2	rs58681734	A	G	0.0723875	0.0160787	4.18177e-06	0.0558	0.0246	0.0232498	20.2687
Gestational diabetes	Ruminococcus2	rs61791565	T	C	-0.0523503	0.0117119	6.78938e-06	0.0253	0.0202	0.211	19.9795
Gestational diabetes	Ruminococcus2	rs75140805	T	G	0.0836825	0.0176445	3.95294e-06	0.0348	0.0265	0.1885	22.4932
Gestational diabetes	Ruminococcus2	rs7635831	G	A	0.0618344	0.0129031	1.98052e-06	0.038	0.021	0.0703898	22.9653
Gestational diabetes	Ruminococcus2	rs7693984	G	A	-0.102822	0.0235087	9.42128e-06	-0.0826	0.049	0.0914008	19.13
Gestational diabetes	Ruminococcus2	rs78120384	A	G	-0.192815	0.0392045	3.31184e-07	-0.0087	0.0348	0.8025	24.1885
Gestational diabetes	Euryarchaeota	rs10202904	G	T	0.115986	0.0230271	6.18885e-07	0.0026	0.0205	0.9005	25.3707
Gestational diabetes	Euryarchaeota	rs11022995	A	G	0.10373	0.0228889	7.73001e-06	-0.0441	0.0201	0.0286497	20.538
Gestational diabetes	Euryarchaeota	rs34928225	T	C	0.19977	0.0425421	4.33092e-06	-0.052	0.035	0.1368	22.0507
Gestational diabetes	Euryarchaeota	rs45498998	G	A	-0.131882	0.029229	5.32451e-06	0.0151	0.0279	0.5876	20.3584
Gestational diabetes	Euryarchaeota	rs56131665	G	A	0.176759	0.0385787	5.30383e-06	-0.0081	0.0322	0.8016	20.9927
Gestational diabetes	Euryarchaeota	rs6064552	T	C	-0.123612	0.0275749	9.3377e-06	-0.0149	0.026	0.5668	20.0952
Gestational diabetes	Euryarchaeota	rs6508769	C	T	-0.150529	0.0337091	8.12363e-06	0.0523	0.0286	0.0673008	19.941
Gestational diabetes	Euryarchaeota	rs7015093	G	A	-0.118111	0.0264389	7.19863e-06	0.0032	0.0229	0.8896	19.9569
Gestational diabetes	Euryarchaeota	rs76029318	T	C	0.214866	0.0438442	1.04621e-06	-0.0988	0.0418	0.0181001	24.0166
Gestational diabetes	Euryarchaeota	rs7635189	A	G	-0.119983	0.0259356	4.635e-06	0.0021	0.0225	0.9242	21.4016
Gestational diabetes	Euryarchaeota	rs77658038	A	C	-0.160157	0.0340856	4.75423e-06	-0.0086	0.0249	0.729699	22.0775
Gestational diabetes	Euryarchaeota	rs894996	C	A	0.203577	0.0440033	5.11929e-06	-0.0497	0.0399	0.2131	21.4036
Gestational diabetes	Tenericutes	rs10108398	G	A	0.0769142	0.0153953	1.09001e-06	-0.031	0.0226	0.1704	24.9595
Gestational diabetes	Tenericutes	rs11890098	A	G	0.074438	0.0153389	9.56577e-07	-0.0273	0.0225	0.2246	23.5505
Gestational diabetes	Tenericutes	rs12566890	T	G	-0.101147	0.0230978	3.65098e-06	0.072	0.0301	0.0168101	19.1763
Gestational diabetes	Tenericutes	rs17214486	C	A	0.06099	0.0135623	6.60861e-06	-0.0087	0.0217	0.6887	20.2232
Gestational diabetes	Tenericutes	rs2464826	A	C	0.0944239	0.0211806	8.39499e-06	-0.0002	0.0319	0.9955	19.8741
Gestational diabetes	Tenericutes	rs28537087	G	A	0.0820873	0.0188312	8.07402e-06	0.0399	0.0235	0.0890492	19.0019
Gestational diabetes	Tenericutes	rs3768491	G	A	0.0681052	0.0149061	4.2335e-06	-0.0254	0.0221	0.2502	20.8753
Gestational diabetes	Tenericutes	rs4885016	C	T	0.0819606	0.0181628	7.26993e-06	-0.0202	0.0295	0.4928	20.3631
Gestational diabetes	Tenericutes	rs6043847	T	C	-0.114937	0.0248606	4.55481e-06	0.0252	0.0428	0.5553	21.3745
Gestational diabetes	Tenericutes	rs72901605	T	C	-0.0841852	0.0178119	3.25792e-06	-0.0069	0.032	0.8295	22.3383
Gestational diabetes	Tenericutes	rs74603314	T	C	0.221639	0.0462918	1.5569e-06	-0.079	0.0512	0.1228	22.9237
Gestational diabetes	Tenericutes	rs78169027	A	G	-0.108283	0.0237289	5.87611e-06	0.0051	0.0431	0.9061	20.8241
Pre-eclampsia or eclampsia	Enterobacteriaceae	rs11026530	T	C	0.0822408	0.0186379	9.42692e-06	-0.0043	0.0331	0.8963	19.4707
Pre-eclampsia or eclampsia	Enterobacteriaceae	rs2374342	C	A	0.0582927	0.0126195	4.51617e-06	-0.0551	0.0241	0.0219099	21.3375
Pre-eclampsia or eclampsia	Enterobacteriaceae	rs35673018	G	A	0.0899642	0.0202934	7.63115e-06	-0.0364	0.0416	0.3816	19.653
Pre-eclampsia or eclampsia	Enterobacteriaceae	rs504442	T	G	0.084159	0.0189479	5.17095e-06	-0.0655	0.0386	0.0896892	19.7278
Pre-eclampsia or eclampsia	Enterobacteriaceae	rs62210023	A	G	0.0606754	0.0130125	3.13163e-06	-0.0212	0.0248	0.3939	21.7422
Pre-eclampsia or eclampsia	Enterobacteriaceae	rs78143293	A	G	-0.0848521	0.0170415	1.19564e-06	0.0096	0.036	0.7893	24.7919
Pre-eclampsia or eclampsia	Enterobacteriaceae	rs79757635	C	A	0.0758597	0.0171286	9.31859e-06	-0.0127	0.0352	0.7185	19.6146
Pre-eclampsia or eclampsia	Prevotellaceae	rs12057990	C	T	0.0589878	0.0132268	8.9747e-06	0.0783	0.0266	0.00328799	19.8891
Pre-eclampsia or eclampsia	Prevotellaceae	rs12118202	T	C	-0.0751986	0.0147265	5.5423e-07	0.0146	0.0306	0.634	26.0748
Pre-eclampsia or eclampsia	Prevotellaceae	rs13069367	A	C	-0.0539768	0.0119687	7.39486e-06	-0.0382	0.024	0.1123	20.3386
Pre-eclampsia or eclampsia	Prevotellaceae	rs148376875	T	G	0.084515	0.0179163	2.08027e-06	0.0265	0.033	0.423	22.2521
Pre-eclampsia or eclampsia	Prevotellaceae	rs2206482	T	G	-0.0569105	0.0117486	1.30377e-06	0.0109	0.0242	0.6505	23.4646
Pre-eclampsia or eclampsia	Prevotellaceae	rs2278540	G	A	0.0554249	0.0123265	8.43587e-06	0.0262	0.0246	0.2858	20.2176
Pre-eclampsia or eclampsia	Prevotellaceae	rs34660375	A	G	-0.0805894	0.0178291	7.40321e-06	0.0245	0.0335	0.4644	20.4313
Pre-eclampsia or eclampsia	Prevotellaceae	rs3758087	C	T	-0.0564199	0.0124655	8.60578e-06	-0.0088	0.0264	0.7388	20.4854
Pre-eclampsia or eclampsia	Prevotellaceae	rs3860225	A	G	0.083936	0.0167936	5.4968e-07	0.0165	0.0412	0.6886	24.9809
Pre-eclampsia or eclampsia	Prevotellaceae	rs4493272	T	C	-0.0604992	0.0118027	3.02315e-07	0.0027	0.0237	0.9086	26.2746
Pre-eclampsia or eclampsia	Prevotellaceae	rs4685827	T	C	-0.0679529	0.0145407	2.77192e-06	0.0024	0.0277	0.9296	21.8396
Pre-eclampsia or eclampsia	Prevotellaceae	rs7252711	G	A	0.0740876	0.0161926	5.56583e-06	-0.0024	0.0379	0.9493	20.9343
Pre-eclampsia or eclampsia	Prevotellaceae	rs7975087	C	A	-0.0601448	0.0135454	7.59451e-06	-0.0258	0.0312	0.4086	19.7157
Pre-eclampsia or eclampsia	Prevotellaceae	rs912860	A	G	0.229046	0.0483124	9.29929e-07	-0.0368	0.0792	0.642401	22.4765
Pre-eclampsia or eclampsia	Prevotellaceae	rs9586501	G	A	0.0592681	0.0127329	2.58988e-06	0.0442	0.0268	0.0993711	21.6664
Pre-eclampsia or eclampsia	Prevotellaceae	rs9958960	G	A	-0.0914807	0.0173611	1.06324e-07	-0.0398	0.0328	0.2247	27.7654
Pre-eclampsia or eclampsia	Enterorhabdus	rs10098492	T	C	0.132323	0.0293688	6.40575e-06	-0.0482	0.0511	0.3452	20.3001
Pre-eclampsia or eclampsia	Enterorhabdus	rs114731706	T	G	0.182308	0.0382298	2.1734e-06	-0.0137	0.068	0.8397	22.7409
Pre-eclampsia or eclampsia	Enterorhabdus	rs2051957	C	T	0.0843291	0.0189864	8.89857e-06	-0.0362	0.0296	0.2212	19.7274
Pre-eclampsia or eclampsia	Enterorhabdus	rs3017103	G	A	-0.0980897	0.0208995	2.94042e-06	0.0484	0.0302	0.1089	22.028
Pre-eclampsia or eclampsia	Enterorhabdus	rs73331712	T	C	0.26199	0.055123	4.8492e-06	-0.0556	0.0593	0.3479	22.5894
Pre-eclampsia or eclampsia	Enterorhabdus	rs77655283	G	A	0.132988	0.0298306	5.88044e-06	-0.0222	0.0462	0.631499	19.8747
Pre-eclampsia or eclampsia	Eubacterium ruminantium group	rs10131724	C	A	0.199832	0.0414577	2.38666e-06	-0.0168	0.04	0.6743	23.2338
Pre-eclampsia or eclampsia	Eubacterium ruminantium group	rs10923018	G	A	0.0726438	0.0160924	6.79548e-06	-0.0083	0.0239	0.7281	20.3777
Pre-eclampsia or eclampsia	Eubacterium ruminantium group	rs11637981	T	G	0.073258	0.0160888	5.43676e-06	-0.065	0.0239	0.00645699	20.733
Pre-eclampsia or eclampsia	Eubacterium ruminantium group	rs13025464	C	T	0.0737077	0.0163786	6.96835e-06	0.0049	0.0242	0.8395	20.2522
Pre-eclampsia or eclampsia	Eubacterium ruminantium group	rs139749	C	T	-0.0845439	0.0171791	8.58836e-07	0.0196	0.0251	0.434	24.2194
Pre-eclampsia or eclampsia	Eubacterium ruminantium group	rs16891896	G	A	-0.174787	0.0390573	2.38122e-06	0.0264	0.0423	0.5327	20.0269
Pre-eclampsia or eclampsia	Eubacterium ruminantium group	rs17519472	C	T	0.107804	0.0233984	4.7036e-06	0.0008	0.0341	0.9824	21.2274
Pre-eclampsia or eclampsia	Eubacterium ruminantium group	rs209813	G	A	-0.103488	0.0236391	9.23145e-06	-0.0239	0.0335	0.4764	19.1654
Pre-eclampsia or eclampsia	Eubacterium ruminantium group	rs2116427	A	G	0.0911461	0.0182353	4.67369e-07	-0.0317	0.0271	0.2426	24.9833
Pre-eclampsia or eclampsia	Eubacterium ruminantium group	rs2229917	A	G	0.153538	0.0323922	2.15894e-06	0.0134	0.059	0.8198	22.4673
Pre-eclampsia or eclampsia	Eubacterium ruminantium group	rs2418654	C	T	-0.0748879	0.0165852	6.17248e-06	-0.0122	0.0242	0.6145	20.3883
Pre-eclampsia or eclampsia	Eubacterium ruminantium group	rs2817174	C	T	-0.0734306	0.0163687	7.86955e-06	-0.0154	0.0242	0.5244	20.1245
Pre-eclampsia or eclampsia	Eubacterium ruminantium group	rs57340348	T	C	-0.0979429	0.0212166	4.93276e-06	0.0197	0.0295	0.504001	21.3105
Pre-eclampsia or eclampsia	Eubacterium ruminantium group	rs606117	G	A	-0.0833243	0.018056	4.81637e-06	0.0358	0.0267	0.179	21.2961
Pre-eclampsia or eclampsia	Eubacterium ruminantium group	rs6676699	T	G	0.0888124	0.0196447	6.37984e-06	-0.058	0.0257	0.0242003	20.4388
Pre-eclampsia or eclampsia	Eubacterium ruminantium group	rs7000472	G	A	0.0762282	0.016523	4.06846e-06	-0.0278	0.0241	0.2489	21.284
Pre-eclampsia or eclampsia	Eubacterium ruminantium group	rs72836424	C	T	-0.139825	0.030069	2.62126e-06	0.0173	0.0378	0.6458	21.6238
Pre-eclampsia or eclampsia	Eubacterium ruminantium group	rs73139629	A	C	-0.115098	0.0247909	5.36204e-06	-0.0622	0.0413	0.1321	21.5551
Pre-eclampsia or eclampsia	Eubacterium ventriosum group	rs11617697	A	G	-0.143349	0.0286241	7.21755e-07	0.0448	0.0517	0.3861	25.0799
Pre-eclampsia or eclampsia	Eubacterium ventriosum group	rs12964517	G	A	0.0587198	0.0123453	2.07501e-06	-0.0255	0.0263	0.3327	22.6238
Pre-eclampsia or eclampsia	Eubacterium ventriosum group	rs13082419	C	T	-0.0715522	0.016137	9.55983e-06	0.02	0.0379	0.598199	19.6608
Pre-eclampsia or eclampsia	Eubacterium ventriosum group	rs16884680	G	T	-0.0906428	0.0191909	1.73968e-06	-0.0147	0.0387	0.7038	22.3088
Pre-eclampsia or eclampsia	Eubacterium ventriosum group	rs35179274	C	T	-0.0627263	0.013786	5.75798e-06	0.0215	0.0311	0.4887	20.7025
Pre-eclampsia or eclampsia	Eubacterium ventriosum group	rs3809430	T	C	-0.0548171	0.0118426	3.5532e-06	0.0132	0.0257	0.606001	21.4258
Pre-eclampsia or eclampsia	Eubacterium ventriosum group	rs57199565	T	C	0.0783394	0.0160257	7.9704e-07	-0.0562	0.031	0.0695793	23.8961
Pre-eclampsia or eclampsia	Eubacterium ventriosum group	rs66746423	C	T	0.0751501	0.0164978	6.11139e-06	0.0103	0.0329	0.753701	20.7495
Pre-eclampsia or eclampsia	Eubacterium ventriosum group	rs6704822	G	A	-0.0739179	0.0166705	6.62232e-06	0.0022	0.0348	0.9496	19.6608
Pre-eclampsia or eclampsia	Eubacterium ventriosum group	rs72783037	C	A	0.0658926	0.0143747	6.54757e-06	-0.031	0.0291	0.2875	21.0124
Pre-eclampsia or eclampsia	Eubacterium ventriosum group	rs73615400	T	C	-0.0956303	0.0193428	9.53608e-07	0.0449	0.0399	0.2611	24.4429
Pre-eclampsia or eclampsia	Eubacterium ventriosum group	rs73849225	T	C	0.0975711	0.0224388	5.20907e-06	-0.0775	0.0432	0.0725404	18.9079
Pre-eclampsia or eclampsia	Eubacterium ventriosum group	rs78250280	G	A	0.0749762	0.0164404	3.35792e-06	-0.0506	0.0342	0.1387	20.798
Pre-eclampsia or eclampsia	Eubacterium ventriosum group	rs876734	T	C	0.0618696	0.0132532	2.88908e-06	0.0007	0.0265	0.9802	21.7928
Pre-eclampsia or eclampsia	Eubacterium ventriosum group	rs9316536	T	G	-0.0817111	0.0183121	7.8352e-06	0.0117	0.034	0.730801	19.9107
Pre-eclampsia or eclampsia	Methanobrevibacter	rs10202904	G	T	0.112811	0.0239106	3.08546e-06	-0.0067	0.0241	0.7798	22.2598
Pre-eclampsia or eclampsia	Methanobrevibacter	rs1334944	T	C	0.115197	0.0255492	7.61377e-06	-0.0153	0.0262	0.559099	20.3295
Pre-eclampsia or eclampsia	Methanobrevibacter	rs4802933	G	A	0.135628	0.0308139	9.73823e-06	-0.0488	0.0281	0.0821902	19.3734
Pre-eclampsia or eclampsia	Methanobrevibacter	rs6776814	T	C	-0.188956	0.0419905	8.04896e-06	-0.0869	0.0844	0.3035	20.2497
Pre-eclampsia or eclampsia	Methanobrevibacter	rs76029318	T	C	0.222849	0.0454319	1.07552e-06	-0.055	0.0491	0.2625	24.0602
Pre-eclampsia or eclampsia	Methanobrevibacter	rs894996	C	A	0.214213	0.0456045	3.81566e-06	-0.0962	0.0469	0.0403097	22.0636
Pre-eclampsia or eclampsia	Ruminococcaceae UCG002	rs10916131	C	T	-0.069333	0.0146753	2.87495e-06	-0.0158	0.0325	0.6269	22.3206
Pre-eclampsia or eclampsia	Ruminococcaceae UCG002	rs10927423	C	A	-0.0713617	0.0147712	8.49513e-07	-0.0185	0.0309	0.5507	23.3399
Pre-eclampsia or eclampsia	Ruminococcaceae UCG002	rs10964441	G	A	-0.14906	0.034486	7.45109e-06	0.0622	0.0385	0.1065	18.6826
Pre-eclampsia or eclampsia	Ruminococcaceae UCG002	rs113147300	A	G	-0.075842	0.0164562	7.69148e-06	0.0903	0.0346	0.00898194	21.2403
Pre-eclampsia or eclampsia	Ruminococcaceae UCG002	rs11607472	A	G	-0.0780229	0.0176325	7.18671e-06	0.0386	0.0471	0.4124	19.5802
Pre-eclampsia or eclampsia	Ruminococcaceae UCG002	rs116974815	C	A	-0.189731	0.0396566	2.02516e-06	-0.0123	0.0472	0.7952	22.89
Pre-eclampsia or eclampsia	Ruminococcaceae UCG002	rs11750293	G	T	-0.0578304	0.0120512	1.76137e-06	0.0139	0.0245	0.5712	23.0278
Pre-eclampsia or eclampsia	Ruminococcaceae UCG002	rs12463378	A	G	-0.0522061	0.0112086	2.95522e-06	0.0608	0.0258	0.01826	21.694
Pre-eclampsia or eclampsia	Ruminococcaceae UCG002	rs15256	C	T	0.0732376	0.016834	9.45649e-06	0.0034	0.0365	0.9253	18.9275
Pre-eclampsia or eclampsia	Ruminococcaceae UCG002	rs55793120	T	C	0.137396	0.027414	4.80673e-07	-0.0394	0.0496	0.4266	25.1191
Pre-eclampsia or eclampsia	Ruminococcaceae UCG002	rs56030423	G	A	-0.0982874	0.0216344	6.30391e-06	0.038	0.0461	0.4099	20.6398
Pre-eclampsia or eclampsia	Ruminococcaceae UCG002	rs57079348	T	G	-0.0765729	0.0172819	7.21822e-06	-0.0222	0.0513	0.6659	19.6321
Pre-eclampsia or eclampsia	Ruminococcaceae UCG002	rs6542556	G	A	-0.050974	0.011406	7.86122e-06	0.0278	0.0243	0.2536	19.9724
Pre-eclampsia or eclampsia	Ruminococcaceae UCG002	rs6793778	T	C	0.0558706	0.0125258	9.81296e-06	-0.0345	0.0269	0.1998	19.8955
Pre-eclampsia or eclampsia	Ruminococcaceae UCG002	rs7120052	A	C	0.0624796	0.0135523	1.96897e-06	-0.0664	0.0302	0.0281702	21.2545
Pre-eclampsia or eclampsia	Ruminococcaceae UCG002	rs7155595	C	A	0.0569929	0.0116986	1.14932e-06	0.0077	0.0258	0.766399	23.7342
Pre-eclampsia or eclampsia	Ruminococcaceae UCG002	rs7249614	G	A	0.0492778	0.0110807	9.07382e-06	0.0426	0.0243	0.0801309	19.7774
Pre-eclampsia or eclampsia	Ruminococcaceae UCG002	rs7342369	A	C	0.0527803	0.0116023	5.66122e-06	0.0005	0.0273	0.9843	20.6945
Pre-eclampsia or eclampsia	Ruminococcaceae UCG002	rs76847269	A	G	0.163508	0.0356151	5.1719e-06	0.0065	0.075	0.9311	21.077
Pre-eclampsia or eclampsia	Ruminococcaceae UCG002	rs77564310	A	C	-0.0713093	0.0140855	3.28617e-07	0.0573	0.0291	0.0491202	25.63
Pre-eclampsia or eclampsia	Ruminococcaceae UCG002	rs79016051	C	T	-0.0887747	0.0189424	2.33744e-06	0.012	0.0353	0.7331	21.9638
Pre-eclampsia or eclampsia	Ruminococcaceae UCG002	rs882348	A	G	-0.0799946	0.0178618	5.44854e-06	0.0556	0.0368	0.1309	20.0572
Pre-eclampsia or eclampsia	Ruminococcus1	rs10167839	A	G	0.0519509	0.0116306	8.09245e-06	-0.0348	0.0247	0.159	19.9518
Pre-eclampsia or eclampsia	Ruminococcus1	rs11783695	G	T	-0.0734114	0.0161398	4.72683e-06	-0.0277	0.0324	0.3925	20.6886
Pre-eclampsia or eclampsia	Ruminococcus1	rs17781867	C	T	0.0999271	0.0211728	1.96336e-06	0.0268	0.0469	0.567799	22.2746
Pre-eclampsia or eclampsia	Ruminococcus1	rs3819978	C	T	-0.11504	0.0260137	8.74138e-06	0.0885	0.0439	0.0436104	19.5566
Pre-eclampsia or eclampsia	Ruminococcus1	rs6105066	T	C	-0.0607052	0.013425	5.05918e-06	0.005	0.0266	0.8498	20.4467
Pre-eclampsia or eclampsia	Ruminococcus1	rs6493760	T	C	-0.0535262	0.0115885	3.38361e-06	0.0328	0.0248	0.1865	21.3343
Pre-eclampsia or eclampsia	Ruminococcus1	rs7117576	A	G	0.0829505	0.0170891	6.47978e-07	-0.0672	0.0413	0.1036	23.5613
Pre-eclampsia or eclampsia	Ruminococcus1	rs7583465	C	T	0.0527654	0.0112619	2.55611e-06	0.0218	0.0237	0.359	21.9521
Pre-eclampsia or eclampsia	Ruminococcus1	rs78572139	G	A	0.125038	0.0279411	5.23106e-06	-0.0178	0.0393	0.6516	20.0261
Pre-eclampsia or eclampsia	Ruminococcus1	rs78613526	G	A	0.167497	0.0367639	5.11423e-06	-0.1131	0.0542	0.0369003	20.7573
Pre-eclampsia or eclampsia	Tyzzerella3	rs10898797	C	T	0.12238	0.0274683	8.85442e-06	0.0569	0.038	0.1339	19.8499
Pre-eclampsia or eclampsia	Tyzzerella3	rs112102233	A	G	-0.216348	0.0477575	6.17675e-06	0.0111	0.0563	0.8441	20.5221
Pre-eclampsia or eclampsia	Tyzzerella3	rs1232220	T	G	0.143869	0.031828	7.90788e-06	-0.0846	0.0402	0.0352201	20.4322
Pre-eclampsia or eclampsia	Tyzzerella3	rs17706273	T	C	-0.140368	0.0274708	5.87814e-07	0.0434	0.0442	0.3266	26.1092
Pre-eclampsia or eclampsia	Tyzzerella3	rs191093	G	A	0.159008	0.0353306	6.76394e-06	-0.027	0.0385	0.483	20.2552
Pre-eclampsia or eclampsia	Tyzzerella3	rs4904512	T	C	-0.117151	0.0250306	3.09272e-06	-0.0192	0.0351	0.5844	21.9053
Pre-eclampsia or eclampsia	Tyzzerella3	rs55799124	A	G	-0.11435	0.0238604	1.33549e-06	0.0422	0.0268	0.115	22.9677
Pre-eclampsia or eclampsia	Tyzzerella3	rs67476743	T	G	0.132164	0.022208	3.7405e-09	-0.0106	0.0268	0.690699	35.4166
Pre-eclampsia or eclampsia	Tyzzerella3	rs6920448	C	T	-0.141081	0.0305446	4.15375e-06	0.0265	0.0409	0.517101	21.3338
Pre-eclampsia or eclampsia	Tyzzerella3	rs7019909	T	C	0.144156	0.0301626	1.76121e-06	-0.0351	0.0363	0.3334	22.8417
Pre-eclampsia or eclampsia	Tyzzerella3	rs7333521	T	C	-0.207191	0.0453121	4.87607e-06	-0.0344	0.0675	0.61	20.908
Pre-eclampsia or eclampsia	Tyzzerella3	rs75091807	G	T	-0.184966	0.0383029	1.70675e-06	0.0571	0.0494	0.2474	23.3196
Pre-eclampsia or eclampsia	Tyzzerella3	rs7561370	C	T	-0.131341	0.0286292	1.51604e-06	0.0752	0.033	0.0228802	21.0466
Pre-eclampsia or eclampsia	Enterobacteriales	rs11026530	T	C	0.0822408	0.0186379	9.42692e-06	-0.0043	0.0331	0.8963	19.4707
Pre-eclampsia or eclampsia	Enterobacteriales	rs2374342	C	A	0.0582927	0.0126195	4.51617e-06	-0.0551	0.0241	0.0219099	21.3375
Pre-eclampsia or eclampsia	Enterobacteriales	rs35673018	G	A	0.0899642	0.0202934	7.63115e-06	-0.0364	0.0416	0.3816	19.653
Pre-eclampsia or eclampsia	Enterobacteriales	rs504442	T	G	0.084159	0.0189479	5.17095e-06	-0.0655	0.0386	0.0896892	19.7278
Pre-eclampsia or eclampsia	Enterobacteriales	rs62210023	A	G	0.0606754	0.0130125	3.13163e-06	-0.0212	0.0248	0.3939	21.7422
Pre-eclampsia or eclampsia	Enterobacteriales	rs78143293	A	G	-0.0848521	0.0170415	1.19564e-06	0.0096	0.036	0.7893	24.7919
Pre-eclampsia or eclampsia	Enterobacteriales	rs79757635	C	A	0.0758597	0.0171286	9.31859e-06	-0.0127	0.0352	0.7185	19.6146
Pre-eclampsia or eclampsia	Euryarchaeota	rs10202904	G	T	0.115986	0.0230271	6.18885e-07	-0.0067	0.0241	0.7798	25.3707
Pre-eclampsia or eclampsia	Euryarchaeota	rs11022995	A	G	0.10373	0.0228889	7.73001e-06	-0.0286	0.0237	0.2275	20.538
Pre-eclampsia or eclampsia	Euryarchaeota	rs34928225	T	C	0.19977	0.0425421	4.33092e-06	-0.0342	0.0409	0.4029	22.0507
Pre-eclampsia or eclampsia	Euryarchaeota	rs45498998	G	A	-0.131882	0.029229	5.32451e-06	0.0211	0.0327	0.5191	20.3584
Pre-eclampsia or eclampsia	Euryarchaeota	rs56131665	G	A	0.176759	0.0385787	5.30383e-06	-0.0304	0.0379	0.4232	20.9927
Pre-eclampsia or eclampsia	Euryarchaeota	rs6064552	T	C	-0.123612	0.0275749	9.3377e-06	0.0073	0.0306	0.8105	20.0952
Pre-eclampsia or eclampsia	Euryarchaeota	rs6508769	C	T	-0.150529	0.0337091	8.12363e-06	0.0759	0.0336	0.0237602	19.941
Pre-eclampsia or eclampsia	Euryarchaeota	rs7015093	G	A	-0.118111	0.0264389	7.19863e-06	0.001	0.0268	0.9713	19.9569
Pre-eclampsia or eclampsia	Euryarchaeota	rs76029318	T	C	0.214866	0.0438442	1.04621e-06	-0.055	0.0491	0.2625	24.0166
Pre-eclampsia or eclampsia	Euryarchaeota	rs7635189	A	G	-0.119983	0.0259356	4.635e-06	0.0227	0.0265	0.3912	21.4016
Pre-eclampsia or eclampsia	Euryarchaeota	rs77658038	A	C	-0.160157	0.0340856	4.75423e-06	0.0322	0.0293	0.2711	22.0775
Pre-eclampsia or eclampsia	Euryarchaeota	rs894996	C	A	0.203577	0.0440033	5.11929e-06	-0.0962	0.0469	0.0403097	21.4036

## Sheet: Supplementary Table 2
Supplementary Table 2 The heterogeneity results from MR-PRESSO
Trait	Bacterial taxa	P value
Postpartum hemorrhage	Deltaproteobacteria	0.705
	Butyricimonas	0.854
	Marvinbryantia	0.84
	Oscillibacter	0.189
	Peptococcus	0.408
Abruptio placenta	Acidaminococcaceae	0.958
	Porphyromonadaceae	0.869
	Victivallaceae	0.473
	Butyricimonas	0.415
	Eggerthella	0.532
	Escherichia Shigella	0.97
	Holdemanella	0.846
	Howardella	0.634
	Prevotella9	0.416
	Roseburia	0.451
Spontaneous abortion	Actinomyces	0.402
	Lactococcus	0.805
	Subdoligranulum	0.505
	Veillonella	0.815
Premature rupture of membrane	Mollicutes	0.865
	Collinsella	0.554
	Intestinibacter	0.955
	Marvinbryantia	0.635
	Ruminococcaceae UCG003	0.508
	Turicibacter	0.668
	Tenericutes	0.867
Gestational diabetes	Betaproteobacteria	0.925
	Mollicutes	0.429
	Lactobacillaceae	0.757
	Collinsella	0.361
	Coprobacter	0.974
	Lachnoclostridium	0.159
	Lactobacillus	0.886
	Methanobrevibacter	0.587
	Olsenella	0.3
	Oscillibacter	0.914
	Prevotella9	0.978
	Ruminococcus2	0.385
	Euryarchaeota	0.41
	Tenericutes	0.438
Pre-eclampsia or eclampsia	Enterobacteriaceae	0.714
	Prevotellaceae	0.41
	Enterorhabdus	0.952
	Eubacterium ruminantium group	0.435
	Eubacterium ventriosum group	0.954
	Methanobrevibacter	0.561
	Ruminococcaceae UCG002	0.215
	Ruminococcus1	0.234
	Tyzzerella3	0.443
	Enterobacteriales	0.718
	Euryarchaeota	0.941

## Sheet: Supplementary Table 3
Supplementary Table 3 Directional pleiotropy results from Egger intercept analysis
Outcome	Bacterial taxa	Egger_intercept	SE	P value
Postpartum hemorrhage	Deltaproteobacteria	-0.017	0.023	0.477
	Butyricimonas	-0.016	0.034	0.655
	Marvinbryantia	-0.009	0.044	0.85
	Oscillibacter	-0.044	0.039	0.288
	Peptococcus	-0.012	0.041	0.781
Abruptio placenta	Acidaminococcaceae	0.058	0.139	0.693
	Porphyromonadaceae	-0.081	0.153	0.615
	Victivallaceae	0.129	0.15	0.41
	Butyricimonas	-0.124	0.118	0.313
	Eggerthella	0.202	0.148	0.21
	Escherichia Shigella	0.014	0.107	0.896
	Holdemanella	-0.033	0.093	0.73
	Howardella	0.18	0.148	0.261
	Prevotella9	-0.05	0.089	0.584
	Roseburia	0.097	0.103	0.366
Spontaneous abortion	Actinomyces	0.031	0.02	0.191
	Lactococcus	-0.057	0.031	0.108
	Subdoligranulum	-0.01	0.016	0.54
	Veillonella	0.068	0.057	0.301
Premature rupture of membrane	Mollicutes	-0.033	0.036	0.381
	Collinsella	-0.021	0.046	0.652
	Intestinibacter	0.009	0.029	0.77
	Marvinbryantia	0.004	0.049	0.943
	Ruminococcaceae UCG003	-0.002	0.032	0.957
	Turicibacter	0.009	0.053	0.862
	Tenericutes	-0.033	0.036	0.381
Gestational diabetes	Betaproteobacteria	-0.012	0.026	0.662
	Mollicutes	0.016	0.028	0.587
	Lactobacillaceae	-0.013	0.025	0.626
	Collinsella	-0.044	0.035	0.256
	Coprobacter	-0.025	0.031	0.444
	Lachnoclostridium	-0.001	0.031	0.857
	Lactobacillus	0.001	0.023	0.954
	Methanobrevibacter	0.074	0.043	0.162
	Olsenella	0.003	0.029	0.922
	Oscillibacter	-0.025	0.028	0.374
	Prevotella9	-0.016	0.021	0.466
	Ruminococcus2	0.01	0.017	0.595
	Euryarchaeota	0.034	0.035	0.358
	Tenericutes	0.016	0.028	0.587
Pre-eclampsia or eclampsia	Enterobacteriaceae	-0.069	0.071	0.374
	Prevotellaceae	0.042	0.027	0.138
	Enterorhabdus	-0.037	0.044	0.443
	Eubacterium ruminantium group	-0.022	0.024	0.368
	Eubacterium ventriosum group	0.011	0.038	0.784
	Methanobrevibacter	0.039	0.051	0.491
	Ruminococcaceae UCG002	-0.01	0.021	0.627
	Ruminococcus1	0.025	0.031	0.456
	Tyzzerella3	-0.012	0.064	0.853
	Enterobacteriales	-0.069	0.071	0.374
	Euryarchaeota	0.036	0.04	0.379

## Sheet: Supplementary Table 4
Supplementary Table 4 The heterogeneity results from the Cochran's Q test
Trait	Bacterial taxa	MR-Egger		IVW
		Q	P value	Q	P value
Postpartum hemorrhage	Deltaproteobacteria	11	0.668	12	0.7
	Butyricimonas	11	0.805	12	0.848
	Marvinbryantia	8	0.755	9	0.829
	Oscillibacter	11	0.172	12	0.151
	Peptococcus	10	0.316	11	0.39
Abruptio placenta	Acidaminococcaceae	5	0.896	6	0.935
	Porphyromonadaceae	7	0.795	8	0.844
	Victivallaceae	10	0.426	11	0.451
	Butyricimonas	11	0.424	12	0.416
	Eggerthella	8	0.566	9	0.476
	Escherichia Shigella	8	0.937	9	0.965
	Holdemanella	9	0.757	10	0.819
	Howardella	7	0.651	8	0.584
	Prevotella9	13	0.366	14	0.416
	Roseburia	11	0.392	12	0.401
Spontaneous abortion	Actinomyces	5	0.519	6	0.37
	Lactococcus	7	0.985	8	0.778
	Subdoligranulum	9	0.448	10	0.505
	Veillonella	4	0.895	5	0.776
Premature rupture of membrane	Mollicutes	10	0.853	11	0.847
	Collinsella	7	0.421	8	0.504
	Intestinibacter	13	0.898	14	0.928
	Marvinbryantia	8	0.492	9	0.593
	Ruminococcaceae UCG003	10	0.386	11	0.473
	Turicibacter	8	0.52	9	0.617
	Tenericutes	10	0.853	11	0.847
Gestational diabetes	Betaproteobacteria	9	0.877	10	0.911
	Mollicutes	10	0.362	11	0.419
	Lactobacillaceae	6	0.605	7	0.685
	Collinsella	7	0.389	8	0.341
	Coprobacter	8	0.973	9	0.969
	Lachnoclostridium	11	0.101	12	0.138
	Lactobacillus	7	0.794	8	0.868
	Methanobrevibacter	4	0.9	5	0.55
	Olsenella	8	0.19	9	0.261
	Oscillibacter	11	0.911	12	0.903
	Prevotella9	13	0.972	14	0.973
	Ruminococcus2	13	0.314	14	0.362
	Euryarchaeota	10	0.374	11	0.38
	Tenericutes	10	0.362	11	0.419
Pre-eclampsia or eclampsia	Enterobacteriaceae	5	0.71	6	0.692
	Prevotellaceae	14	0.535	15	0.425
	Enterorhabdus	4	0.975	5	0.944
	Eubacterium ruminantium group	16	0.362	17	0.37
	Eubacterium ventriosum group	13	0.924	14	0.948
	Methanobrevibacter	4	0.403	5	0.467
	Ruminococcaceae UCG002	20	0.161	21	0.189
	Ruminococcus1	8	0.204	9	0.224
	Tyzzerella3	11	0.3	12	0.374
	Enterobacteriales	5	0.71	6	0.692
	Euryarchaeota	10	0.941	11	0.932
IVW: inverse variance weighted

## Sheet: Supplementary Table 5
Supplementary Table 5 Leave-one-out analysis for IVW-RE MR of gut microbiota on adverse pregnancy complications
Adverse pregnancy complications	Bacterial taxa	SNP	Beta	SE	P value
Postpartum hemorrhage	Deltaproteobacteria	rs1035691	0.210667	0.122327	0.08504
Postpartum hemorrhage	Deltaproteobacteria	rs112381107	0.180285	0.134131	0.178918
Postpartum hemorrhage	Deltaproteobacteria	rs11599763	0.237254	0.12217	0.0521384
Postpartum hemorrhage	Deltaproteobacteria	rs17084793	0.223523	0.121744	0.066357
Postpartum hemorrhage	Deltaproteobacteria	rs17791387	0.229926	0.120742	0.0568746
Postpartum hemorrhage	Deltaproteobacteria	rs2692012	0.188038	0.121687	0.122284
Postpartum hemorrhage	Deltaproteobacteria	rs2838334	0.22601	0.122274	0.0645465
Postpartum hemorrhage	Deltaproteobacteria	rs3935584	0.247906	0.122047	0.0422307
Postpartum hemorrhage	Deltaproteobacteria	rs4506934	0.277169	0.123467	0.0247753
Postpartum hemorrhage	Deltaproteobacteria	rs55744759	0.231479	0.121593	0.0569473
Postpartum hemorrhage	Deltaproteobacteria	rs6058181	0.278299	0.123618	0.0243681
Postpartum hemorrhage	Deltaproteobacteria	rs62020470	0.27774	0.120977	0.0216869
Postpartum hemorrhage	Deltaproteobacteria	rs9928243	0.22713	0.122327	0.0633469
Postpartum hemorrhage	Butyricimonas	rs11228830	-0.210819	0.119206	0.0769737
Postpartum hemorrhage	Butyricimonas	rs113054641	-0.246192	0.116511	0.0345969
Postpartum hemorrhage	Butyricimonas	rs12304031	-0.250086	0.115967	0.0310426
Postpartum hemorrhage	Butyricimonas	rs12458763	-0.223433	0.115163	0.052362
Postpartum hemorrhage	Butyricimonas	rs1862649	-0.244698	0.11605	0.0349835
Postpartum hemorrhage	Butyricimonas	rs2114713	-0.275958	0.116937	0.0182808
Postpartum hemorrhage	Butyricimonas	rs62130338	-0.241527	0.11817	0.040965
Postpartum hemorrhage	Butyricimonas	rs62390301	-0.200374	0.11827	0.0902246
Postpartum hemorrhage	Butyricimonas	rs7083431	-0.192737	0.116925	0.0992762
Postpartum hemorrhage	Butyricimonas	rs71428626	-0.268463	0.114724	0.0192795
Postpartum hemorrhage	Butyricimonas	rs72814525	-0.216699	0.116007	0.0617657
Postpartum hemorrhage	Butyricimonas	rs78453362	-0.253012	0.114746	0.0274562
Postpartum hemorrhage	Butyricimonas	rs9657374	-0.22577	0.11689	0.0534247
Postpartum hemorrhage	Marvinbryantia	rs11620597	-0.266584	0.133757	0.0462553
Postpartum hemorrhage	Marvinbryantia	rs1187983	-0.255639	0.137772	0.0635212
Postpartum hemorrhage	Marvinbryantia	rs146541147	-0.305284	0.13473	0.023458
Postpartum hemorrhage	Marvinbryantia	rs2724813	-0.309447	0.142032	0.0293527
Postpartum hemorrhage	Marvinbryantia	rs2842896	-0.289181	0.139623	0.0383441
Postpartum hemorrhage	Marvinbryantia	rs2863363	-0.217474	0.137159	0.112838
Postpartum hemorrhage	Marvinbryantia	rs3125832	-0.30527	0.137698	0.0266257
Postpartum hemorrhage	Marvinbryantia	rs61884471	-0.27757	0.14422	0.0542758
Postpartum hemorrhage	Marvinbryantia	rs72948274	-0.250113	0.139091	0.0721449
Postpartum hemorrhage	Marvinbryantia	rs8006832	-0.315078	0.13713	0.0215814
Postpartum hemorrhage	Oscillibacter	rs11627628	-0.186893	0.114585	0.102881
Postpartum hemorrhage	Oscillibacter	rs11990279	-0.217535	0.118459	0.0663033
Postpartum hemorrhage	Oscillibacter	rs12649930	-0.216471	0.12043	0.0722591
Postpartum hemorrhage	Oscillibacter	rs133832	-0.234551	0.120134	0.0508888
Postpartum hemorrhage	Oscillibacter	rs16866406	-0.253933	0.116248	0.0289319
Postpartum hemorrhage	Oscillibacter	rs16934185	-0.274401	0.111432	0.0137977
Postpartum hemorrhage	Oscillibacter	rs234108	-0.202599	0.118392	0.0870336
Postpartum hemorrhage	Oscillibacter	rs36095275	-0.269804	0.111434	0.0154692
Postpartum hemorrhage	Oscillibacter	rs4506202	-0.208743	0.118981	0.0793568
Postpartum hemorrhage	Oscillibacter	rs61883564	-0.219541	0.120198	0.0677763
Postpartum hemorrhage	Oscillibacter	rs75453768	-0.231937	0.120437	0.0541289
Postpartum hemorrhage	Oscillibacter	rs761240	-0.261331	0.11555	0.0237203
Postpartum hemorrhage	Oscillibacter	rs9393920	-0.155334	0.0970282	0.109396
Postpartum hemorrhage	Peptococcus	rs10031059	-0.230508	0.0801753	0.00403967
Postpartum hemorrhage	Peptococcus	rs11001941	-0.166916	0.0867452	0.0543287
Postpartum hemorrhage	Peptococcus	rs12069354	-0.15924	0.0817588	0.0514534
Postpartum hemorrhage	Peptococcus	rs2054133	-0.177304	0.0849302	0.0368303
Postpartum hemorrhage	Peptococcus	rs36121075	-0.180173	0.0866265	0.0375367
Postpartum hemorrhage	Peptococcus	rs413827	-0.160484	0.0839369	0.055881
Postpartum hemorrhage	Peptococcus	rs5770862	-0.196641	0.0830397	0.0178826
Postpartum hemorrhage	Peptococcus	rs6918730	-0.187123	0.0818754	0.022286
Postpartum hemorrhage	Peptococcus	rs7033353	-0.161475	0.0836452	0.0535487
Postpartum hemorrhage	Peptococcus	rs72850165	-0.176618	0.0840143	0.0355326
Postpartum hemorrhage	Peptococcus	rs74592222	-0.128476	0.0788946	0.10343
Postpartum hemorrhage	Peptococcus	rs77681628	-0.195554	0.0853288	0.0219191
Abruptio placenta	Acidaminococcaceae	rs262812	-1.19903	0.488645	0.014136
Abruptio placenta	Acidaminococcaceae	rs2933324	-1.36666	0.484481	0.00478933
Abruptio placenta	Acidaminococcaceae	rs45497800	-1.03541	0.518889	0.0459957
Abruptio placenta	Acidaminococcaceae	rs6589457	-1.17259	0.503157	0.0197817
Abruptio placenta	Acidaminococcaceae	rs6923842	-1.14326	0.479696	0.0171578
Abruptio placenta	Acidaminococcaceae	rs74540770	-1.2592	0.487595	0.00980975
Abruptio placenta	Acidaminococcaceae	rs78702810	-1.2824	0.527335	0.0150217
Abruptio placenta	Porphyromonadaceae	rs10762312	1.25622	0.633837	0.0474877
Abruptio placenta	Porphyromonadaceae	rs10858364	1.33873	0.630285	0.0336694
Abruptio placenta	Porphyromonadaceae	rs17065783	1.39298	0.6244	0.0256875
Abruptio placenta	Porphyromonadaceae	rs1980561	1.5476	0.633975	0.0146425
Abruptio placenta	Porphyromonadaceae	rs35233670	1.68105	0.632003	0.00781677
Abruptio placenta	Porphyromonadaceae	rs35961441	1.41328	0.613108	0.0211603
Abruptio placenta	Porphyromonadaceae	rs6953849	1.15249	0.647043	0.0748867
Abruptio placenta	Porphyromonadaceae	rs7330827	1.41258	0.636338	0.0264285
Abruptio placenta	Porphyromonadaceae	rs864093	1.19475	0.624466	0.0557178
Abruptio placenta	Victivallaceae	rs11671100	-0.62584	0.233881	0.00745304
Abruptio placenta	Victivallaceae	rs11764871	-0.655577	0.228393	0.00409969
Abruptio placenta	Victivallaceae	rs2944282	-0.567024	0.237488	0.0169593
Abruptio placenta	Victivallaceae	rs34962571	-0.52097	0.232776	0.0252162
Abruptio placenta	Victivallaceae	rs4396289	-0.559403	0.23552	0.0175402
Abruptio placenta	Victivallaceae	rs61702987	-0.478356	0.223564	0.0323804
Abruptio placenta	Victivallaceae	rs62570196	-0.616082	0.225414	0.00627394
Abruptio placenta	Victivallaceae	rs6545794	-0.407371	0.2307	0.0774284
Abruptio placenta	Victivallaceae	rs67832247	-0.638702	0.22788	0.00506606
Abruptio placenta	Victivallaceae	rs7077363	-0.556307	0.237017	0.0189193
Abruptio placenta	Victivallaceae	rs7314815	-0.544052	0.234093	0.0201212
Abruptio placenta	Victivallaceae	rs7627405	-0.597292	0.233224	0.0104366
Abruptio placenta	Butyricimonas	rs11228830	-0.839436	0.43316	0.0526312
Abruptio placenta	Butyricimonas	rs113054641	-0.804853	0.420847	0.0558174
Abruptio placenta	Butyricimonas	rs12304031	-0.752558	0.407044	0.0644814
Abruptio placenta	Butyricimonas	rs12458763	-0.768623	0.406176	0.0584455
Abruptio placenta	Butyricimonas	rs1862649	-0.931163	0.409483	0.022966
Abruptio placenta	Butyricimonas	rs2114713	-0.726419	0.406238	0.0737496
Abruptio placenta	Butyricimonas	rs62130338	-1.06188	0.404737	0.00869963
Abruptio placenta	Butyricimonas	rs62390301	-0.845214	0.429321	0.0489848
Abruptio placenta	Butyricimonas	rs7083431	-0.873624	0.423442	0.0390982
Abruptio placenta	Butyricimonas	rs71428626	-0.996152	0.392502	0.0111504
Abruptio placenta	Butyricimonas	rs72814525	-0.823888	0.420569	0.050115
Abruptio placenta	Butyricimonas	rs78453362	-0.91325	0.405526	0.0243212
Abruptio placenta	Butyricimonas	rs9657374	-0.639353	0.400259	0.110188
Abruptio placenta	Eggerthella	rs112205261	0.679378	0.315202	0.0311325
Abruptio placenta	Eggerthella	rs13070736	0.495222	0.309623	0.109724
Abruptio placenta	Eggerthella	rs1784446	0.550628	0.319844	0.0851509
Abruptio placenta	Eggerthella	rs2223081	0.458849	0.310372	0.139305
Abruptio placenta	Eggerthella	rs2240838	0.691587	0.31244	0.0268627
Abruptio placenta	Eggerthella	rs3851328	0.542957	0.318018	0.0877639
Abruptio placenta	Eggerthella	rs4985746	0.485908	0.301564	0.107116
Abruptio placenta	Eggerthella	rs6430926	0.569033	0.319468	0.0748814
Abruptio placenta	Eggerthella	rs67490567	0.583013	0.322413	0.0705628
Abruptio placenta	Eggerthella	rs76663501	0.737264	0.305665	0.0158654
Abruptio placenta	Escherichia_Shigella	rs112767262	0.933717	0.488811	0.0561101
Abruptio placenta	Escherichia_Shigella	rs113127095	1.02578	0.487253	0.0352707
Abruptio placenta	Escherichia_Shigella	rs113513883	1.06516	0.487826	0.0289999
Abruptio placenta	Escherichia_Shigella	rs1154904	0.841148	0.489297	0.0855968
Abruptio placenta	Escherichia_Shigella	rs118526	0.977705	0.482403	0.0426889
Abruptio placenta	Escherichia_Shigella	rs2798105	0.962452	0.487948	0.0485586
Abruptio placenta	Escherichia_Shigella	rs4731451	1.00798	0.484784	0.037596
Abruptio placenta	Escherichia_Shigella	rs57024273	1.20184	0.48248	0.0127398
Abruptio placenta	Escherichia_Shigella	rs592299	1.04608	0.486549	0.031555
Abruptio placenta	Escherichia_Shigella	rs73208162	0.994207	0.472314	0.035294
Abruptio placenta	Holdemanella	rs12513188	-0.90042	0.310282	0.00370861
Abruptio placenta	Holdemanella	rs17586763	-0.891096	0.317811	0.00504959
Abruptio placenta	Holdemanella	rs1926302	-0.819939	0.314042	0.00902982
Abruptio placenta	Holdemanella	rs34187114	-0.867743	0.305533	0.00451002
Abruptio placenta	Holdemanella	rs35228298	-0.997624	0.30638	0.00112927
Abruptio placenta	Holdemanella	rs4541991	-0.925995	0.312597	0.0030539
Abruptio placenta	Holdemanella	rs607782	-0.813478	0.310807	0.00886266
Abruptio placenta	Holdemanella	rs62113381	-0.778518	0.307179	0.0112637
Abruptio placenta	Holdemanella	rs73011279	-0.956517	0.310295	0.00205194
Abruptio placenta	Holdemanella	rs75764681	-0.972715	0.326263	0.00286947
Abruptio placenta	Holdemanella	rs8113760	-0.883978	0.307738	0.00407232
Abruptio placenta	Howardella	rs10048062	0.524256	0.24628	0.0332792
Abruptio placenta	Howardella	rs12452946	0.485708	0.251256	0.0532216
Abruptio placenta	Howardella	rs1484873	0.549636	0.271887	0.0432215
Abruptio placenta	Howardella	rs17167098	0.698552	0.253995	0.00595489
Abruptio placenta	Howardella	rs2154047	0.622801	0.252067	0.0134819
Abruptio placenta	Howardella	rs36081916	0.489657	0.250485	0.0506027
Abruptio placenta	Howardella	rs3791893	0.597148	0.250636	0.0171942
Abruptio placenta	Howardella	rs609430	0.473736	0.251547	0.0596607
Abruptio placenta	Howardella	rs672217	0.613576	0.258413	0.0175774
Abruptio placenta	Prevotella9	rs111509883	0.538142	0.325968	0.0987581
Abruptio placenta	Prevotella10	rs11685699	0.6877	0.327133	0.0355356
Abruptio placenta	Prevotella11	rs117271932	0.576765	0.325936	0.0767992
Abruptio placenta	Prevotella12	rs12648235	0.683789	0.3242	0.0349309
Abruptio placenta	Prevotella13	rs1304512	0.564838	0.307888	0.0665714
Abruptio placenta	Prevotella14	rs2104588	0.697425	0.318185	0.0283877
Abruptio placenta	Prevotella15	rs2495052	0.744259	0.31081	0.0166396
Abruptio placenta	Prevotella16	rs2683313	0.658231	0.323845	0.042098
Abruptio placenta	Prevotella17	rs4968431	0.769606	0.306101	0.0119294
Abruptio placenta	Prevotella18	rs7237249	0.79389	0.306986	0.0097075
Abruptio placenta	Prevotella19	rs72815774	0.81309	0.311453	0.00903754
Abruptio placenta	Prevotella20	rs746764	0.753706	0.31771	0.0176774
Abruptio placenta	Prevotella21	rs7976209	0.599671	0.308954	0.0522617
Abruptio placenta	Prevotella22	rs9428102	0.616583	0.315435	0.0506177
Abruptio placenta	Prevotella23	rs9613013	0.647381	0.320148	0.043163
Abruptio placenta	Roseburia	rs12740451	1.28272	0.491001	0.00898954
Abruptio placenta	Roseburia	rs16910295	1.17867	0.503978	0.019349
Abruptio placenta	Roseburia	rs2160994	0.922422	0.477338	0.0533063
Abruptio placenta	Roseburia	rs2943022	1.32772	0.47752	0.00542829
Abruptio placenta	Roseburia	rs302266	1.24114	0.505424	0.0140636
Abruptio placenta	Roseburia	rs329182	0.945096	0.47616	0.0471636
Abruptio placenta	Roseburia	rs55858165	1.38438	0.499022	0.00553416
Abruptio placenta	Roseburia	rs57466170	1.31403	0.468043	0.00499299
Abruptio placenta	Roseburia	rs6445851	1.11517	0.502356	0.0264275
Abruptio placenta	Roseburia	rs6930661	1.05066	0.482613	0.0294782
Abruptio placenta	Roseburia	rs75326254	1.17514	0.507307	0.0205347
Abruptio placenta	Roseburia	rs78753150	1.22396	0.514311	0.0173222
Abruptio placenta	Roseburia	rs9300744	1.12599	0.501049	0.0246235
Spontaneous abortion	Actinomyces	rs2715439	0.153868	0.0894483	0.0853985
Spontaneous abortion	Actinomyces	rs34583783	0.12794	0.0767289	0.0954288
Spontaneous abortion	Actinomyces	rs35011108	0.229528	0.0875238	0.00872967
Spontaneous abortion	Actinomyces	rs4073240	0.109205	0.0782678	0.162934
Spontaneous abortion	Actinomyces	rs4146653	0.163903	0.0880042	0.0625399
Spontaneous abortion	Actinomyces	rs71315246	0.167781	0.086867	0.0534245
Spontaneous abortion	Actinomyces	rs7915461	0.162398	0.0934766	0.0823315
Spontaneous abortion	Lactococcus	rs10417872	-0.0907449	0.0555506	0.102352
Spontaneous abortion	Lactococcus	rs123059	-0.107698	0.0559839	0.0543887
Spontaneous abortion	Lactococcus	rs12621813	-0.10598	0.0547604	0.0529475
Spontaneous abortion	Lactococcus	rs17168302	-0.117057	0.0564305	0.038047
Spontaneous abortion	Lactococcus	rs2293361	-0.120854	0.0544294	0.0263935
Spontaneous abortion	Lactococcus	rs4766997	-0.101344	0.0560367	0.0705239
Spontaneous abortion	Lactococcus	rs55910161	-0.113476	0.0545547	0.0375222
Spontaneous abortion	Lactococcus	rs6674304	-0.119533	0.0537151	0.0260607
Spontaneous abortion	Lactococcus	rs7992246	-0.0777388	0.0551427	0.158607
Spontaneous abortion	Subdoligranulum	rs10065321	0.20789	0.0898029	0.0206153
Spontaneous abortion	Subdoligranulum	rs10497836	0.199925	0.0887709	0.0243128
Spontaneous abortion	Subdoligranulum	rs12590825	0.209524	0.0896235	0.0193965
Spontaneous abortion	Subdoligranulum	rs1667315	0.164013	0.0893324	0.0663596
Spontaneous abortion	Subdoligranulum	rs2114677	0.170038	0.0928251	0.0669803
Spontaneous abortion	Subdoligranulum	rs2171249	0.23494	0.0903819	0.00933814
Spontaneous abortion	Subdoligranulum	rs3761728	0.159206	0.089281	0.0745542
Spontaneous abortion	Subdoligranulum	rs4347804	0.165971	0.0909939	0.0681546
Spontaneous abortion	Subdoligranulum	rs6555306	0.197012	0.0906046	0.0296742
Spontaneous abortion	Subdoligranulum	rs75158211	0.202734	0.0898939	0.024117
Spontaneous abortion	Subdoligranulum	rs76528319	0.14022	0.095554	0.142256
Spontaneous abortion	Veillonella	rs1882878	0.198216	0.104832	0.0586518
Spontaneous abortion	Veillonella	rs2013594	0.1916	0.104843	0.0676249
Spontaneous abortion	Veillonella	rs55807413	0.265748	0.103213	0.0100313
Spontaneous abortion	Veillonella	rs62376424	0.219869	0.104764	0.0358423
Spontaneous abortion	Veillonella	rs6656807	0.178891	0.104174	0.0859377
Spontaneous abortion	Veillonella	rs742016	0.233366	0.103404	0.0240187
Premature rupture of membrane	Mollicutes	rs10108398	-0.282919	0.127847	0.0269013
Premature rupture of membrane	Mollicutes	rs11890098	-0.291425	0.127498	0.0222706
Premature rupture of membrane	Mollicutes	rs12566890	-0.253034	0.127615	0.047391
Premature rupture of membrane	Mollicutes	rs17214486	-0.217023	0.125707	0.0842715
Premature rupture of membrane	Mollicutes	rs2464826	-0.276271	0.12608	0.0284348
Premature rupture of membrane	Mollicutes	rs28537087	-0.245226	0.128214	0.0557953
Premature rupture of membrane	Mollicutes	rs3768491	-0.236034	0.126523	0.0621054
Premature rupture of membrane	Mollicutes	rs4885016	-0.218154	0.125608	0.0824263
Premature rupture of membrane	Mollicutes	rs6043847	-0.296304	0.125319	0.0180594
Premature rupture of membrane	Mollicutes	rs72901605	-0.248757	0.125178	0.0468964
Premature rupture of membrane	Mollicutes	rs74603314	-0.273968	0.132324	0.038411
Premature rupture of membrane	Mollicutes	rs78169027	-0.24714	0.124803	0.0476773
Premature rupture of membrane	Collinsella	rs10890671	0.302086	0.184366	0.101315
Premature rupture of membrane	Collinsella	rs11597285	0.50293	0.184028	0.00627801
Premature rupture of membrane	Collinsella	rs1496626	0.31425	0.18258	0.0852212
Premature rupture of membrane	Collinsella	rs149807560	0.415175	0.184172	0.0241789
Premature rupture of membrane	Collinsella	rs2103510	0.371499	0.186895	0.0468402
Premature rupture of membrane	Collinsella	rs62448871	0.357066	0.188155	0.0577328
Premature rupture of membrane	Collinsella	rs73052258	0.381054	0.185991	0.0404834
Premature rupture of membrane	Collinsella	rs75672793	0.31624	0.181054	0.0806958
Premature rupture of membrane	Collinsella	rs9541268	0.345783	0.187714	0.0654651
Premature rupture of membrane	Intestinibacter	rs10805326	0.258927	0.117245	0.0272142
Premature rupture of membrane	Intestinibacter	rs10805326	0.261418	0.115966	0.0241799
Premature rupture of membrane	Intestinibacter	rs11109097	0.258192	0.116128	0.0261927
Premature rupture of membrane	Intestinibacter	rs118030283	0.262554	0.116597	0.0243341
Premature rupture of membrane	Intestinibacter	rs16938435	0.245198	0.115115	0.03317
Premature rupture of membrane	Intestinibacter	rs2098844	0.293724	0.115671	0.0111073
Premature rupture of membrane	Intestinibacter	rs2702387	0.259262	0.116145	0.0255997
Premature rupture of membrane	Intestinibacter	rs4327025	0.261458	0.115838	0.0240015
Premature rupture of membrane	Intestinibacter	rs447950	0.241408	0.119311	0.043037
Premature rupture of membrane	Intestinibacter	rs478972	0.269725	0.114624	0.0186155
Premature rupture of membrane	Intestinibacter	rs6062862	0.316785	0.115294	0.00600278
Premature rupture of membrane	Intestinibacter	rs62430350	0.232392	0.115286	0.043822
Premature rupture of membrane	Intestinibacter	rs68093214	0.269259	0.11378	0.0179585
Premature rupture of membrane	Intestinibacter	rs6875660	0.285071	0.11541	0.0135086
Premature rupture of membrane	Intestinibacter	rs893394	0.258651	0.116555	0.0264784
Premature rupture of membrane	Intestinibacter	rs9348442	-0.354281	0.147173	0.0160733
Premature rupture of membrane	Marvinbryantia	rs11620597	-0.291042	0.151546	0.0547974
Premature rupture of membrane	Marvinbryantia	rs1187983	-0.280166	0.1482	0.0586968
Premature rupture of membrane	Marvinbryantia	rs146541147	-0.297338	0.156331	0.0571743
Premature rupture of membrane	Marvinbryantia	rs2724813	-0.3976	0.153604	0.00964026
Premature rupture of membrane	Marvinbryantia	rs2842896	-0.26481	0.150925	0.0793319
Premature rupture of membrane	Marvinbryantia	rs2863363	-0.271845	0.15151	0.0727754
Premature rupture of membrane	Marvinbryantia	rs3125832	-0.31687	0.158542	0.0456463
Premature rupture of membrane	Marvinbryantia	rs61884471	-0.284805	0.153093	0.0628378
Premature rupture of membrane	Marvinbryantia	rs72948274	-0.305621	0.150897	0.0428303
Premature rupture of membrane	Marvinbryantia	rs8006832	-0.313756	0.139027	0.0240201
Premature rupture of membrane	Ruminococcaceae_UCG003	rs10490280	-0.335865	0.133801	0.0120667
Premature rupture of membrane	Ruminococcaceae_UCG003	rs11243416	-0.272843	0.136318	0.0453372
Premature rupture of membrane	Ruminococcaceae_UCG003	rs11613919	-0.272288	0.136595	0.0462172
Premature rupture of membrane	Ruminococcaceae_UCG003	rs16959793	-0.384401	0.13495	0.00439294
Premature rupture of membrane	Ruminococcaceae_UCG003	rs2523124	-0.285495	0.136106	0.0359412
Premature rupture of membrane	Ruminococcaceae_UCG003	rs3013089	-0.315156	0.140381	0.0247681
Premature rupture of membrane	Ruminococcaceae_UCG003	rs4452755	-0.285121	0.136913	0.0372973
Premature rupture of membrane	Ruminococcaceae_UCG003	rs4532474	-0.319804	0.139659	0.0220271
Premature rupture of membrane	Ruminococcaceae_UCG003	rs646327	-0.312261	0.140799	0.0265696
Premature rupture of membrane	Ruminococcaceae_UCG003	rs6759615	-0.37517	0.141235	0.00789896
Premature rupture of membrane	Ruminococcaceae_UCG003	rs73341549	-0.247873	0.136593	0.0695723
Premature rupture of membrane	Ruminococcaceae_UCG003	rs78720113	0.249383	0.124311	0.0448426
Premature rupture of membrane	Turicibacter	rs11054680	0.196353	0.121063	0.104825
Premature rupture of membrane	Turicibacter	rs11666533	0.193094	0.12434	0.120435
Premature rupture of membrane	Turicibacter	rs12603364	0.254776	0.123683	0.0394067
Premature rupture of membrane	Turicibacter	rs149744580	0.246433	0.122444	0.0441555
Premature rupture of membrane	Turicibacter	rs2834977	0.247677	0.121706	0.0418462
Premature rupture of membrane	Turicibacter	rs2952020	0.272277	0.12043	0.0237675
Premature rupture of membrane	Turicibacter	rs3734633	0.265192	0.129642	0.0407979
Premature rupture of membrane	Turicibacter	rs4869133	0.301167	0.120867	0.0127124
Premature rupture of membrane	Turicibacter	rs55756211	0.253998	0.122072	0.0374597
Premature rupture of membrane	Turicibacter	rs7199484	-0.282919	0.127847	0.0269013
Premature rupture of membrane	Tenericutes	rs10108398	-0.291425	0.127498	0.0222706
Premature rupture of membrane	Tenericutes	rs11890098	-0.253034	0.127615	0.047391
Premature rupture of membrane	Tenericutes	rs12566890	-0.217023	0.125707	0.0842715
Premature rupture of membrane	Tenericutes	rs17214486	-0.276271	0.12608	0.0284348
Premature rupture of membrane	Tenericutes	rs2464826	-0.245226	0.128214	0.0557953
Premature rupture of membrane	Tenericutes	rs28537087	-0.236034	0.126523	0.0621054
Premature rupture of membrane	Tenericutes	rs3768491	-0.218154	0.125608	0.0824263
Premature rupture of membrane	Tenericutes	rs4885016	-0.296304	0.125319	0.0180594
Premature rupture of membrane	Tenericutes	rs6043847	-0.248757	0.125178	0.0468964
Premature rupture of membrane	Tenericutes	rs72901605	-0.273968	0.132324	0.038411
Premature rupture of membrane	Tenericutes	rs74603314	-0.24714	0.124803	0.0476773
Premature rupture of membrane	Tenericutes	rs78169027
Gestational diabetes	Betaproteobacteria	rs11128180	0.247053	0.121033	0.0412295
Gestational diabetes	Betaproteobacteria	rs1511453	0.252391	0.119718	0.0350124
Gestational diabetes	Betaproteobacteria	rs1928341	0.267743	0.121359	0.0273693
Gestational diabetes	Betaproteobacteria	rs2321387	0.214533	0.120742	0.075604
Gestational diabetes	Betaproteobacteria	rs2613606	0.234657	0.121084	0.0526271
Gestational diabetes	Betaproteobacteria	rs320161	0.217087	0.120615	0.071887
Gestational diabetes	Betaproteobacteria	rs4033856	0.177297	0.120329	0.140635
Gestational diabetes	Betaproteobacteria	rs56386628	0.24233	0.121974	0.046951
Gestational diabetes	Betaproteobacteria	rs6087811	0.228598	0.123287	0.0637119
Gestational diabetes	Betaproteobacteria	rs62395635	0.221028	0.121586	0.0690842
Gestational diabetes	Betaproteobacteria	rs75242906	0.225751	0.125465	0.0719679
Gestational diabetes	Mollicutes	rs10108398	-0.192574	0.100365	0.0550189
Gestational diabetes	Mollicutes	rs11890098	-0.197488	0.10089	0.0502946
Gestational diabetes	Mollicutes	rs12566890	-0.160792	0.0963188	0.0950436
Gestational diabetes	Mollicutes	rs17214486	-0.218047	0.10059	0.0301837
Gestational diabetes	Mollicutes	rs2464826	-0.229797	0.0992678	0.0206175
Gestational diabetes	Mollicutes	rs28537087	-0.292857	0.0967277	0.00246473
Gestational diabetes	Mollicutes	rs3768491	-0.199187	0.100316	0.0470786
Gestational diabetes	Mollicutes	rs4885016	-0.210729	0.100655	0.0362975
Gestational diabetes	Mollicutes	rs6043847	-0.212645	0.100466	0.0342949
Gestational diabetes	Mollicutes	rs72901605	-0.231249	0.0974544	0.0176494
Gestational diabetes	Mollicutes	rs74603314	-0.186267	0.103911	0.0730447
Gestational diabetes	Mollicutes	rs78169027	-0.222333	0.0992492	0.0250809
Gestational diabetes	Lactobacillaceae	rs1530559	0.201071	0.0845325	0.0173773
Gestational diabetes	Lactobacillaceae	rs16861661	0.150509	0.0871187	0.0840534
Gestational diabetes	Lactobacillaceae	rs62314653	0.172389	0.0852916	0.043262
Gestational diabetes	Lactobacillaceae	rs74599091	0.148768	0.082214	0.0703694
Gestational diabetes	Lactobacillaceae	rs768253	0.160017	0.0847615	0.0590463
Gestational diabetes	Lactobacillaceae	rs77478751	0.192433	0.0969847	0.0472386
Gestational diabetes	Lactobacillaceae	rs921925	0.163961	0.0851099	0.0540464
Gestational diabetes	Lactobacillaceae	rs9345899	0.199264	0.0844268	0.0182651
Gestational diabetes	Collinsella	rs10890671	0.198674	0.139399	0.154094
Gestational diabetes	Collinsella	rs11597285	0.355481	0.139234	0.0106765
Gestational diabetes	Collinsella	rs1496626	0.275428	0.156507	0.0784341
Gestational diabetes	Collinsella	rs149807560	0.238065	0.15127	0.115539
Gestational diabetes	Collinsella	rs2103510	0.298006	0.155482	0.0552817
Gestational diabetes	Collinsella	rs62448871	0.357801	0.139502	0.0103224
Gestational diabetes	Collinsella	rs73052258	0.277837	0.156762	0.076337
Gestational diabetes	Collinsella	rs75672793	0.233563	0.143501	0.103608
Gestational diabetes	Collinsella	rs9541268	0.27999	0.158692	0.0776708
Gestational diabetes	Coprobacter	rs11532348	0.204671	0.0821693	0.0127442
Gestational diabetes	Coprobacter	rs12684609	0.169705	0.0828601	0.0405509
Gestational diabetes	Coprobacter	rs12996055	0.193559	0.0829874	0.0196798
Gestational diabetes	Coprobacter	rs143662916	0.182301	0.0835045	0.0290262
Gestational diabetes	Coprobacter	rs189356	0.197509	0.0825909	0.0167838
Gestational diabetes	Coprobacter	rs213863	0.226001	0.0834639	0.00677367
Gestational diabetes	Coprobacter	rs305411	0.184745	0.0826112	0.0253311
Gestational diabetes	Coprobacter	rs3828477	0.189782	0.0836553	0.0232915
Gestational diabetes	Coprobacter	rs72821405	0.183027	0.0832548	0.0279212
Gestational diabetes	Coprobacter	rs74919520	0.177813	0.0826341	0.0314122
Gestational diabetes	Lachnoclostridium	rs1031599	0.290087	0.136269	0.0332716
Gestational diabetes	Lachnoclostridium	rs12566975	0.315214	0.141535	0.0259398
Gestational diabetes	Lachnoclostridium	rs1528479	0.337253	0.138835	0.0151336
Gestational diabetes	Lachnoclostridium	rs1997204	0.355024	0.130642	0.00657703
Gestational diabetes	Lachnoclostridium	rs2385421	0.269645	0.133059	0.0427129
Gestational diabetes	Lachnoclostridium	rs3821998	0.29094	0.141235	0.0394007
Gestational diabetes	Lachnoclostridium	rs4738679	0.242986	0.120501	0.0437506
Gestational diabetes	Lachnoclostridium	rs6112314	0.385002	0.120686	0.00142216
Gestational diabetes	Lachnoclostridium	rs615997	0.316014	0.142534	0.0266156
Gestational diabetes	Lachnoclostridium	rs62285313	0.295048	0.141238	0.0367064
Gestational diabetes	Lachnoclostridium	rs72829893	0.282507	0.14716	0.0548917
Gestational diabetes	Lachnoclostridium	rs78068103	0.351006	0.138785	0.0114346
Gestational diabetes	Lachnoclostridium	rs789029	0.32547	0.140166	0.0202309
Gestational diabetes	Lactobacillus	rs12693845	0.214036	0.0778901	0.00599732
Gestational diabetes	Lactobacillus	rs1530559	0.24348	0.078054	0.00181229
Gestational diabetes	Lactobacillus	rs16861661	0.200405	0.0791869	0.0113809
Gestational diabetes	Lactobacillus	rs62314653	0.219467	0.0788669	0.00539007
Gestational diabetes	Lactobacillus	rs7399658	0.182233	0.0782706	0.0198994
Gestational diabetes	Lactobacillus	rs75127669	0.210022	0.0775633	0.00677407
Gestational diabetes	Lactobacillus	rs768253	0.206812	0.0779433	0.00796925
Gestational diabetes	Lactobacillus	rs77478751	0.245089	0.0872357	0.00496184
Gestational diabetes	Lactobacillus	rs921925	0.210233	0.0781061	0.00711034
Gestational diabetes	Methanobrevibacter	rs10202904	-0.208816	0.0901161	0.0204935
Gestational diabetes	Methanobrevibacter	rs1334944	-0.190802	0.0888279	0.0317145
Gestational diabetes	Methanobrevibacter	rs4802933	-0.162294	0.0908273	0.0739624
Gestational diabetes	Methanobrevibacter	rs6776814	-0.169153	0.0826424	0.0406767
Gestational diabetes	Methanobrevibacter	rs76029318	-0.099314	0.0894432	0.266845
Gestational diabetes	Methanobrevibacter	rs894996	-0.147097	0.0895868	0.1006
Gestational diabetes	Olsenella	rs1035588	0.138153	0.0679858	0.0421445
Gestational diabetes	Olsenella	rs17148768	0.153211	0.0704986	0.0297611
Gestational diabetes	Olsenella	rs2759329	0.1655	0.0692636	0.0168748
Gestational diabetes	Olsenella	rs35225860	0.181795	0.0586163	0.00192585
Gestational diabetes	Olsenella	rs61090148	0.134159	0.0663794	0.0432696
Gestational diabetes	Olsenella	rs62112538	0.157314	0.071891	0.0286525
Gestational diabetes	Olsenella	rs72691585	0.114282	0.0709921	0.107444
Gestational diabetes	Olsenella	rs7540303	0.143923	0.0695381	0.0384802
Gestational diabetes	Olsenella	rs8066522	0.155405	0.0701517	0.0267414
Gestational diabetes	Olsenella	rs9460691	0.184676	0.05897	0.00173802
Gestational diabetes	Oscillibacter	rs11627628	-0.198802	0.0810378	0.014159
Gestational diabetes	Oscillibacter	rs11990279	-0.211092	0.079426	0.00786731
Gestational diabetes	Oscillibacter	rs12649930	-0.181705	0.0807067	0.0243589
Gestational diabetes	Oscillibacter	rs133832	-0.192309	0.0805099	0.016911
Gestational diabetes	Oscillibacter	rs16866406	-0.193612	0.0804559	0.016109
Gestational diabetes	Oscillibacter	rs16934185	-0.189273	0.0812814	0.0198796
Gestational diabetes	Oscillibacter	rs234108	-0.20959	0.0807373	0.009433
Gestational diabetes	Oscillibacter	rs36095275	-0.189208	0.0807987	0.0191949
Gestational diabetes	Oscillibacter	rs4506202	-0.191013	0.0804518	0.0175846
Gestational diabetes	Oscillibacter	rs61883564	-0.189526	0.0803704	0.0183661
Gestational diabetes	Oscillibacter	rs75453768	-0.194279	0.080575	0.0159021
Gestational diabetes	Oscillibacter	rs761240	-0.238613	0.080969	0.00320906
Gestational diabetes	Oscillibacter	rs9393920	-0.167554	0.0804674	0.0373183
Gestational diabetes	Prevotella9	rs111509883	0.147798	0.0784785	0.0596609
Gestational diabetes	Prevotella9	rs11685699	0.155066	0.0752652	0.0393731
Gestational diabetes	Prevotella9	rs117271932	0.125725	0.0772785	0.103757
Gestational diabetes	Prevotella9	rs12648235	0.154023	0.0746134	0.0389908
Gestational diabetes	Prevotella9	rs1304512	0.161398	0.0747264	0.0307837
Gestational diabetes	Prevotella9	rs2104588	0.142519	0.0736004	0.0528202
Gestational diabetes	Prevotella9	rs2495052	0.156814	0.0742092	0.0345893
Gestational diabetes	Prevotella9	rs2683313	0.163784	0.0746833	0.0283037
Gestational diabetes	Prevotella9	rs4968431	0.151548	0.0742993	0.0413806
Gestational diabetes	Prevotella9	rs7237249	0.143619	0.0744853	0.0538355
Gestational diabetes	Prevotella9	rs72815774	0.150182	0.0755842	0.046928
Gestational diabetes	Prevotella9	rs746764	0.186267	0.0752782	0.0133466
Gestational diabetes	Prevotella9	rs7976209	0.149019	0.0743918	0.0451598
Gestational diabetes	Prevotella9	rs9428102	0.137553	0.0744669	0.0647223
Gestational diabetes	Prevotella9	rs9613013	0.151292	0.0741909	0.0414275
Gestational diabetes	Ruminococcus2	rs12406309	0.161278	0.0922847	0.0805308
Gestational diabetes	Ruminococcus2	rs12986628	0.170435	0.0939075	0.0695356
Gestational diabetes	Ruminococcus2	rs1819812	0.183117	0.0921484	0.0469009
Gestational diabetes	Ruminococcus2	rs2368224	0.208961	0.0952982	0.0283285
Gestational diabetes	Ruminococcus2	rs2846589	0.188271	0.0926932	0.0422434
Gestational diabetes	Ruminococcus2	rs2997412	0.199313	0.0890494	0.0252064
Gestational diabetes	Ruminococcus2	rs4400279	0.16248	0.0924261	0.0787563
Gestational diabetes	Ruminococcus2	rs4799823	0.168583	0.0951583	0.0764608
Gestational diabetes	Ruminococcus2	rs55707116	0.187851	0.0919945	0.0411533
Gestational diabetes	Ruminococcus2	rs58681734	0.136632	0.087598	0.118815
Gestational diabetes	Ruminococcus2	rs61791565	0.209632	0.0869524	0.0159138
Gestational diabetes	Ruminococcus2	rs75140805	0.157617	0.0933723	0.0914018
Gestational diabetes	Ruminococcus2	rs7635831	0.146977	0.0891436	0.0991945
Gestational diabetes	Ruminococcus2	rs7693984	0.155625	0.0876814	0.0759164
Gestational diabetes	Ruminococcus2	rs78120384	0.213293	0.101712	0.0359898
Gestational diabetes	Euryarchaeota	rs10202904	-0.154876	0.0591587	0.00884552
Gestational diabetes	Euryarchaeota	rs11022995	-0.114168	0.0562334	0.0423313
Gestational diabetes	Euryarchaeota	rs34928225	-0.125517	0.060229	0.0371612
Gestational diabetes	Euryarchaeota	rs45498998	-0.139984	0.0606183	0.0209286
Gestational diabetes	Euryarchaeota	rs56131665	-0.147236	0.0606635	0.0152205
Gestational diabetes	Euryarchaeota	rs6064552	-0.156593	0.0563514	0.00545496
Gestational diabetes	Euryarchaeota	rs6508769	-0.119942	0.0576471	0.0374676
Gestational diabetes	Euryarchaeota	rs7015093	-0.147679	0.0601292	0.0140483
Gestational diabetes	Euryarchaeota	rs76029318	-0.111478	0.0562147	0.0473588
Gestational diabetes	Euryarchaeota	rs7635189	-0.14925	0.0600511	0.0129414
Gestational diabetes	Euryarchaeota	rs77658038	-0.164671	0.0577546	0.00435511
Gestational diabetes	Euryarchaeota	rs894996	-0.129629	0.0601838	0.0312486
Gestational diabetes	Tenericutes	rs10108398	-0.192574	0.100365	0.0550189
Gestational diabetes	Tenericutes	rs11890098	-0.197488	0.10089	0.0502946
Gestational diabetes	Tenericutes	rs12566890	-0.160792	0.0963188	0.0950436
Gestational diabetes	Tenericutes	rs17214486	-0.218047	0.10059	0.0301837
Gestational diabetes	Tenericutes	rs2464826	-0.229797	0.0992678	0.0206175
Gestational diabetes	Tenericutes	rs28537087	-0.292857	0.0967277	0.00246473
Gestational diabetes	Tenericutes	rs3768491	-0.199187	0.100316	0.0470786
Gestational diabetes	Tenericutes	rs4885016	-0.210729	0.100655	0.0362975
Gestational diabetes	Tenericutes	rs6043847	-0.212645	0.100466	0.0342949
Gestational diabetes	Tenericutes	rs72901605	-0.231249	0.0974544	0.0176494
Gestational diabetes	Tenericutes	rs74603314	-0.186267	0.103911	0.0730447
Gestational diabetes	Tenericutes	rs78169027	-0.222333	0.0992492	0.0250809
Pre-eclampsia or eclampsia	Enterobacteriaceae	rs11026530	-0.464605	0.178268	0.00915504
Pre-eclampsia or eclampsia	Enterobacteriaceae	rs2374342	-0.296081	0.177361	0.0950439
Pre-eclampsia or eclampsia	Enterobacteriaceae	rs35673018	-0.395899	0.174175	0.0230264
Pre-eclampsia or eclampsia	Enterobacteriaceae	rs504442	-0.341863	0.174378	0.0499406
Pre-eclampsia or eclampsia	Enterobacteriaceae	rs62210023	-0.405978	0.177739	0.0223647
Pre-eclampsia or eclampsia	Enterobacteriaceae	rs78143293	-0.446128	0.176543	0.0115037
Pre-eclampsia or eclampsia	Enterobacteriaceae	rs79757635	-0.429294	0.174089	0.0136653
Pre-eclampsia or eclampsia	Prevotellaceae	rs12057990	0.14579	0.109192	0.181818
Pre-eclampsia or eclampsia	Prevotellaceae	rs12118202	0.240819	0.111117	0.0302155
Pre-eclampsia or eclampsia	Prevotellaceae	rs13069367	0.181242	0.109466	0.0977853
Pre-eclampsia or eclampsia	Prevotellaceae	rs148376875	0.203072	0.115263	0.078101
Pre-eclampsia or eclampsia	Prevotellaceae	rs2206482	0.237986	0.111195	0.0323338
Pre-eclampsia or eclampsia	Prevotellaceae	rs2278540	0.195378	0.113135	0.0841763
Pre-eclampsia or eclampsia	Prevotellaceae	rs34660375	0.247158	0.109762	0.0243376
Pre-eclampsia or eclampsia	Prevotellaceae	rs3758087	0.21423	0.114113	0.0604705
Pre-eclampsia or eclampsia	Prevotellaceae	rs3860225	0.211952	0.113883	0.0627244
Pre-eclampsia or eclampsia	Prevotellaceae	rs4493272	0.231499	0.113769	0.0418699
Pre-eclampsia or eclampsia	Prevotellaceae	rs4685827	0.229159	0.113684	0.0438259
Pre-eclampsia or eclampsia	Prevotellaceae	rs7252711	0.22219	0.112786	0.0488362
Pre-eclampsia or eclampsia	Prevotellaceae	rs7975087	0.201723	0.112914	0.0740149
Pre-eclampsia or eclampsia	Prevotellaceae	rs912860	0.249908	0.111872	0.0254918
Pre-eclampsia or eclampsia	Prevotellaceae	rs9586501	0.180075	0.109174	0.0990603
Pre-eclampsia or eclampsia	Prevotellaceae	rs9958960	0.189741	0.11478	0.0983128
Pre-eclampsia or eclampsia	Enterorhabdus	rs10098492	-0.274984	0.136515	0.0439763
Pre-eclampsia or eclampsia	Enterorhabdus	rs114731706	-0.313253	0.137132	0.0223533
Pre-eclampsia or eclampsia	Enterorhabdus	rs2051957	-0.262473	0.138346	0.057798
Pre-eclampsia or eclampsia	Enterorhabdus	rs3017103	-0.240741	0.141684	0.0892934
Pre-eclampsia or eclampsia	Enterorhabdus	rs73331712	-0.319633	0.156469	0.0410741
Pre-eclampsia or eclampsia	Enterorhabdus	rs77655283	-0.30367	0.138571	0.0284194
Pre-eclampsia or eclampsia	Eubacterium ruminantium group	rs10131724	-0.152087	0.080189	0.0578804
Pre-eclampsia or eclampsia	Eubacterium ruminantium group	rs10923018	-0.145088	0.0770429	0.0596718
Pre-eclampsia or eclampsia	Eubacterium ruminantium group	rs11637981	-0.107376	0.0720832	0.136327
Pre-eclampsia or eclampsia	Eubacterium ruminantium group	rs13025464	-0.1538	0.0761585	0.0434377
Pre-eclampsia or eclampsia	Eubacterium ruminantium group	rs139749	-0.138427	0.0772874	0.0732828
Pre-eclampsia or eclampsia	Eubacterium ruminantium group	rs16891896	-0.142996	0.0786753	0.0691327
Pre-eclampsia or eclampsia	Eubacterium ruminantium group	rs17519472	-0.151548	0.0767041	0.0481832
Pre-eclampsia or eclampsia	Eubacterium ruminantium group	rs209813	-0.162267	0.0741003	0.0285367
Pre-eclampsia or eclampsia	Eubacterium ruminantium group	rs2116427	-0.131559	0.0764145	0.0851333
Pre-eclampsia or eclampsia	Eubacterium ruminantium group	rs2229917	-0.151694	0.0757859	0.045326
Pre-eclampsia or eclampsia	Eubacterium ruminantium group	rs2418654	-0.158946	0.0751105	0.0343308
Pre-eclampsia or eclampsia	Eubacterium ruminantium group	rs2817174	-0.160567	0.0744746	0.0310841
Pre-eclampsia or eclampsia	Eubacterium ruminantium group	rs57340348	-0.140358	0.0773385	0.0695473
Pre-eclampsia or eclampsia	Eubacterium ruminantium group	rs606117	-0.12918	0.0753761	0.0865653
Pre-eclampsia or eclampsia	Eubacterium ruminantium group	rs6676699	-0.111645	0.0725649	0.123913
Pre-eclampsia or eclampsia	Eubacterium ruminantium group	rs7000472	-0.132151	0.0761217	0.0825551
Pre-eclampsia or eclampsia	Eubacterium ruminantium group	rs72836424	-0.145128	0.0779529	0.0626404
Pre-eclampsia or eclampsia	Eubacterium ruminantium group	rs73139629	-0.171052	0.0717801	0.0171723
Pre-eclampsia or eclampsia	Eubacterium ventriosum group	rs11617697	-0.309887	0.118868	0.00913425
Pre-eclampsia or eclampsia	Eubacterium ventriosum group	rs12964517	-0.301725	0.116661	0.00970017
Pre-eclampsia or eclampsia	Eubacterium ventriosum group	rs13082419	-0.311603	0.115549	0.00700277
Pre-eclampsia or eclampsia	Eubacterium ventriosum group	rs16884680	-0.345652	0.117061	0.00314951
Pre-eclampsia or eclampsia	Eubacterium ventriosum group	rs35179274	-0.308362	0.11594	0.00782162
Pre-eclampsia or eclampsia	Eubacterium ventriosum group	rs3809430	-0.314414	0.116317	0.00687
Pre-eclampsia or eclampsia	Eubacterium ventriosum group	rs57199565	-0.274062	0.11779	0.0199807
Pre-eclampsia or eclampsia	Eubacterium ventriosum group	rs66746423	-0.342003	0.116846	0.00342308
Pre-eclampsia or eclampsia	Eubacterium ventriosum group	rs6704822	-0.327252	0.116287	0.00489033
Pre-eclampsia or eclampsia	Eubacterium ventriosum group	rs72783037	-0.298937	0.116774	0.0104686
Pre-eclampsia or eclampsia	Eubacterium ventriosum group	rs73615400	-0.297556	0.117269	0.0111684
Pre-eclampsia or eclampsia	Eubacterium ventriosum group	rs73849225	-0.27648	0.116753	0.0178815
Pre-eclampsia or eclampsia	Eubacterium ventriosum group	rs78250280	-0.286346	0.116519	0.0139908
Pre-eclampsia or eclampsia	Eubacterium ventriosum group	rs876734	-0.334145	0.117033	0.00430172
Pre-eclampsia or eclampsia	Eubacterium ventriosum group	rs9316536	-0.323412	0.117294	0.00582842
Pre-eclampsia or eclampsia	Methanobrevibacter	rs10202904	-0.259224	0.105939	0.0144086
Pre-eclampsia or eclampsia	Methanobrevibacter	rs1334944	-0.23812	0.109748	0.0300298
Pre-eclampsia or eclampsia	Methanobrevibacter	rs4802933	-0.182593	0.106986	0.0878764
Pre-eclampsia or eclampsia	Methanobrevibacter	rs6776814	-0.251921	0.0971282	0.00949514
Pre-eclampsia or eclampsia	Methanobrevibacter	rs76029318	-0.213625	0.112481	0.0575361
Pre-eclampsia or eclampsia	Methanobrevibacter	rs894996	-0.16672	0.105321	0.113427
Pre-eclampsia or eclampsia	Ruminococcaceae UCG002	rs10916131	-0.286328	0.102844	0.00536751
Pre-eclampsia or eclampsia	Ruminococcaceae UCG002	rs10927423	-0.291117	0.10239	0.00446606
Pre-eclampsia or eclampsia	Ruminococcaceae UCG002	rs10964441	-0.246943	0.109283	0.0238418
Pre-eclampsia or eclampsia	Ruminococcaceae UCG002	rs113147300	-0.230361	0.0964451	0.0169166
Pre-eclampsia or eclampsia	Ruminococcaceae UCG002	rs11607472	-0.262361	0.104101	0.0117265
Pre-eclampsia or eclampsia	Ruminococcaceae UCG002	rs116974815	-0.317169	0.106301	0.002848
Pre-eclampsia or eclampsia	Ruminococcaceae UCG002	rs11750293	-0.268767	0.105614	0.0109339
Pre-eclampsia or eclampsia	Ruminococcaceae UCG002	rs12463378	-0.236923	0.0979848	0.015608
Pre-eclampsia or eclampsia	Ruminococcaceae UCG002	rs15256	-0.278006	0.104126	0.00758746
Pre-eclampsia or eclampsia	Ruminococcaceae UCG002	rs55793120	-0.266225	0.106564	0.0124807
Pre-eclampsia or eclampsia	Ruminococcaceae UCG002	rs56030423	-0.26297	0.105036	0.0122932
Pre-eclampsia or eclampsia	Ruminococcaceae UCG002	rs57079348	-0.277671	0.10277	0.00689502
Pre-eclampsia or eclampsia	Ruminococcaceae UCG002	rs6542556	-0.257291	0.104404	0.013725
Pre-eclampsia or eclampsia	Ruminococcaceae UCG002	rs6793778	-0.254905	0.103976	0.014223
Pre-eclampsia or eclampsia	Ruminococcaceae UCG002	rs7120052	-0.239121	0.0993362	0.0160756
Pre-eclampsia or eclampsia	Ruminococcaceae UCG002	rs7155595	-0.283951	0.103666	0.00616094
Pre-eclampsia or eclampsia	Ruminococcaceae UCG002	rs7249614	-0.30624	0.093555	0.00106271
Pre-eclampsia or eclampsia	Ruminococcaceae UCG002	rs7342369	-0.276083	0.104229	0.00807761
Pre-eclampsia or eclampsia	Ruminococcaceae UCG002	rs76847269	-0.279713	0.104329	0.00733866
Pre-eclampsia or eclampsia	Ruminococcaceae UCG002	rs77564310	-0.240271	0.102129	0.0186416
Pre-eclampsia or eclampsia	Ruminococcaceae UCG002	rs79016051	-0.27459	0.105726	0.009399
Pre-eclampsia or eclampsia	Ruminococcaceae UCG002	rs882348	-0.250591	0.103448	0.0154193
Pre-eclampsia or eclampsia	Ruminococcus1	rs10167839	-0.263689	0.158943	0.0971129
Pre-eclampsia or eclampsia	Ruminococcus1	rs11783695	-0.357279	0.146033	0.0144223
Pre-eclampsia or eclampsia	Ruminococcus1	rs17781867	-0.340322	0.152712	0.0258456
Pre-eclampsia or eclampsia	Ruminococcus1	rs3819978	-0.231858	0.154509	0.133456
Pre-eclampsia or eclampsia	Ruminococcus1	rs6105066	-0.314184	0.163081	0.0540357
Pre-eclampsia or eclampsia	Ruminococcus1	rs6493760	-0.2668	0.160435	0.0963157
Pre-eclampsia or eclampsia	Ruminococcus1	rs7117576	-0.256341	0.154948	0.0980513
Pre-eclampsia or eclampsia	Ruminococcus1	rs7583465	-0.358151	0.144439	0.0131528
Pre-eclampsia or eclampsia	Ruminococcus1	rs78572139	-0.324959	0.170822	0.0571286
Pre-eclampsia or eclampsia	Ruminococcus1	rs78613526	-0.22097	0.159393	0.165649
Pre-eclampsia or eclampsia	Tyzzerella3	rs10898797	-0.222749	0.0755209	0.00318289
Pre-eclampsia or eclampsia	Tyzzerella3	rs112102233	-0.195833	0.082021	0.016959
Pre-eclampsia or eclampsia	Tyzzerella3	rs1232220	-0.154436	0.0760511	0.0422874
Pre-eclampsia or eclampsia	Tyzzerella3	rs17706273	-0.177171	0.081296	0.029307
Pre-eclampsia or eclampsia	Tyzzerella3	rs191093	-0.185811	0.0834849	0.0260354
Pre-eclampsia or eclampsia	Tyzzerella3	rs4904512	-0.206563	0.0773766	0.00759468
Pre-eclampsia or eclampsia	Tyzzerella3	rs55799124	-0.164266	0.0815226	0.0439079
Pre-eclampsia or eclampsia	Tyzzerella3	rs67476743	-0.200033	0.0843484	0.0177154
Pre-eclampsia or eclampsia	Tyzzerella3	rs6920448	-0.184101	0.0822487	0.0251982
Pre-eclampsia or eclampsia	Tyzzerella3	rs7019909	-0.178852	0.0829869	0.0311478
Pre-eclampsia or eclampsia	Tyzzerella3	rs7333521	-0.203067	0.0777274	0.00898687
Pre-eclampsia or eclampsia	Tyzzerella3	rs75091807	-0.174185	0.0820019	0.0336565
Pre-eclampsia or eclampsia	Tyzzerella3	rs7561370	-0.148138	0.076727	0.0535183
Pre-eclampsia or eclampsia	Enterobacteriales	rs11026530	-0.464605	0.178268	0.00915504
Pre-eclampsia or eclampsia	Enterobacteriales	rs2374342	-0.296081	0.177361	0.0950439
Pre-eclampsia or eclampsia	Enterobacteriales	rs35673018	-0.395899	0.174175	0.0230264
Pre-eclampsia or eclampsia	Enterobacteriales	rs504442	-0.341863	0.174378	0.0499406
Pre-eclampsia or eclampsia	Enterobacteriales	rs62210023	-0.405978	0.177739	0.0223647
Pre-eclampsia or eclampsia	Enterobacteriales	rs78143293	-0.446128	0.176543	0.0115037
Pre-eclampsia or eclampsia	Enterobacteriales	rs79757635	-0.429294	0.174089	0.0136653
Pre-eclampsia or eclampsia	Euryarchaeota	rs10202904	-0.224892	0.0666353	0.000738241
Pre-eclampsia or eclampsia	Euryarchaeota	rs11022995	-0.203757	0.0660505	0.00203646
Pre-eclampsia or eclampsia	Euryarchaeota	rs34928225	-0.213356	0.0667384	0.0013891
Pre-eclampsia or eclampsia	Euryarchaeota	rs45498998	-0.212763	0.0656379	0.00118919
Pre-eclampsia or eclampsia	Euryarchaeota	rs56131665	-0.212889	0.0664276	0.00135144
Pre-eclampsia or eclampsia	Euryarchaeota	rs6064552	-0.219873	0.0656454	0.000809869
Pre-eclampsia or eclampsia	Euryarchaeota	rs6508769	-0.18338	0.0661826	0.00559155
Pre-eclampsia or eclampsia	Euryarchaeota	rs7015093	-0.226345	0.0660889	0.000615135
Pre-eclampsia or eclampsia	Euryarchaeota	rs76029318	-0.205408	0.0660496	0.00187147
Pre-eclampsia or eclampsia	Euryarchaeota	rs7635189	-0.211116	0.0662449	0.00143804
Pre-eclampsia or eclampsia	Euryarchaeota	rs77658038	-0.210435	0.0676517	0.00186726
Pre-eclampsia or eclampsia	Euryarchaeota	rs894996	-0.187698	0.0660052	0.00445941
